# Supplementary material for: Effect of ozone application on bovine carcasses in abattoir cold chambers
Source: PLoS One. 2025 May 2;20(5):e0321146. doi: 10.1371/journal.pone.0321146 (PMC12047841; doi:10.1371/journal.pone.0321146)
Supplement: S1 Table — (XLSX) [file pone.0321146.s001.xlsx]

## Sheet: Exp.1 Carcass temperature (°C)
Carcass temperature
Control chamber			Test chamber
ID	T0		ID	T0
1	17.3		1	12.4
2	13.9		2	10.8
3	17.2		3	14.2
4	17.6		4	15.1
5	19.6		5	12.2
6	20.3		6	14.9
7	16.4		7	15
8	16.5		8	13.5
9	16.6		9	12.1
10	17.2		10	12.5
11	17.5		11	10.4
12	17.5		12	12.8
13	18.1		13	14
14	16.4		14	13.7
15	16.8		15	14.5
16	17.7		16	14.2
17	16.6		17	16
18	17.8		18	14.9
19	15.7		19	15.4
20	16.7		20	14.4
21	18.3		21	14.6
22	18.4		22	13.3
23	18.8		23	14.7
24	18.4		24	14
25	18.4		25	11.4
	T1			T1
26	12.1		26	6.3
27	12.1		27	8.7
28	11.2		28	9.6
29	11.9		29	9.4
30	11.6		30	9.5
31	11.2		31	7.6
32	10.5		32	10.3
33	10.3		33	10.2
34	10.4		34	10.1
35	11.8		35	9.6
36	11.8		36	9.8
37	11.8		37	10.2
38	10.5		38	10.3
39	10.9		39	10.2
40	11.1		40	9.6
41	10.8		41	9.5
42	10.3		42	9.9
43	11		43	10.4
44	11		44	9.1
45	11.6		45	9.8
46	11.2		46	10.3
47	12		47	8.5
48	12		48	9.3
49	11.6		49	8.8
50	13.9		50	8.9
	T2			T2
51	7.2		51	6.1
52	8.5		52	5.6
53	9.3		53	6.2
54	8.4		54	5.4
55	8		55	6.6
56	8.9		56	5.3
57	8.3		57	5.2
58	8.8		58	5.7
59	8.4		59	6.8
60	8.3		60	5.2
61	9.1		61	6.3
62	10.7		62	4.7
63	9.1		63	5.1
64	8.1		64	5.2
65	8.7		65	5.6
66	8		66	6.1
67	10.4		67	5.2
68	10.6		68	6.3
69	8.6		69	5.9
70	8.7		70	5.4
71	7.4		71	6.4
72	7.8		72	5.8
73	7.5		73	5.6
74	7.5		74	5.3
75	7		75	5.4
	T3			T3
76	4.3		76	1.9
77	5.2		77	1.8
78	4.7		78	2.1
79	4.7		79	1.8
80	5.2		80	2.3
81	5.7		81	1.8
82	3.9		82	2.1
83	4.8		83	2
84	4.7		84	1.9
85	4.6		85	2.1
86	5.4		86	2.4
87	5.5		87	1.9
88	5.6		88	2.2
89	4.7		89	2.1
90	4.8		90	1.9
91	4.4		91	2.2
92	4.2		92	2.1
93	4.7		93	2
94	3.9		94	2.5
95	4.5		95	2.1
96	5.2		96	1.9
97	5.2		97	2
98	4.9		98	1.7
99	4.3		99	1.8
100	3.8		100	1.7

## Sheet: Exp.1 Carcass pH
Carcass pH
	Control chamber			Test chamber
	ID	pH		ID	pH
	1	5.3		1	5.47
	3	5.1		3	5.3
	5	5.6		5	5.49
	7	5.56		7	5.42
	9	5.58		9	5.4
	11	5.5		11	5.36
	13	5.6		13	5.32
	15	5.53		15	5.28
	17	5.55		17	5.41
	19	5.49		19	5.55
	21	5.5		21	5.39
	23	5.51		23	5.3
	25	5.56		25	5.4
	27	5.49		27	5.43
	29	5.7		29	5.6
	31	5.67		31	5.6
	33	5.48		33	5.7
	35	5.48		35	5.54
	37	5.59		37	5.6
	39	5.7		39	5.51
	41	5.49		41	5.21
	43	5.66		43	5.1
	45	5.49		45	5.33
	47	5.59		47	5.34
	49	5.46		49	5.31
	51	5.34		51	5.31
	53	5.2		53	5.4
	55	5.78		55	5.3
	57	5.47		57	5.4
	59	5.58		59	5.5
	61	5.4		61	5.47
	63	5.67		63	5.5
	65	5.44		65	5.66
	67	5.78		67	5.45
	69	5.49		69	5.54
	71	5.47		71	5.6
	73	5.6		73	5.41
	75	5.75		75	5.75
	77	5.3		77	5.51
	79	5.3		79	5.6
	81	5.39		81	5.55
	83	5.67		83	5.7
	85	5.35		85	5.47
	87	5.68		87	5.37
	89	5.6		89	5.28
	91	5.39		91	5.31
	93	5.39		93	5.31
	95	5.43		95	5.49
	97	5.79		97	5.57
	99	5.41		99	5.3

## Sheet: Exp.1 Carcass and hindq weight
Weight
Chamber	ID	carcasses weigh before cold chamber	carcasses weigh before quartering	hindquarters weigh before cold chamber	hindquarters weigh before deboning
Test	1	134.7	133.9	63.6	63.8
Test	2	133.7	131.9	65.5	66
Test	3	115.7	114.3	47.9	47.9
Test	4	115.7	115	48.6	47.9
Test	5	112.7	111	52.1	52.5
Test	6	112.7	112.1	53.7	53.2
Test	7	118.7	117.7	51.4	50.8
Test	8	119.7	118.1	50.6	50.6
Test	9	131.7	128.6	59.7	59.7
Test	10	133.7	130.2	59.9	60.3
Test	11	142.7	139.9	56.3	55.9
Test	12	145.7	142.7	58.7	54.4
Test	13	123.7	122.7	56.9	56.9
Test	14	125.7	124.7	59.4	59.5
Test	15	123.7	121.6	56.9	56.9
Test	16	122.7	120.9	58.6	58.8
Test	17	147.7	144.8	59.7	59.8
Test	18	147.7	145.2	61.8	61.5
Test	19	125.7	122.8	53	52.8
Test	20	125.7	123.8	52.7	52.3
Test	21	118.7	117.6	53.2	52.7
Test	22	119.7	118.9	55.7	55.2
Test	23	123.7	122.5	59.6	59.7
Test	24	123.7	122.3	58.7	58.9
Test	25	131.7	128	57.1	58.9
Test	26	132.7	130.5	58.2	57.2
Test	27	140.7	137.1	58.9	59
Test	28	143.7	141	61.1	61.1
Test	29	141.7	138.5	58.7	58.5
Test	30	141.7	138.3	58.1	58.4
Test	31	136.7	133.7	59.8	59.8
Test	32	140.7	138.9	60.7	60.5
Test	33	132.7	131	57.9	58.1
Test	34	132.7	130.9	57.6	-
Test	35	128.7	127.5	54	53.6
Test	36	127.7	126.5	54.2	53.9
Test	37	117.7	115.6	49.6	49.2
Test	38	116.7	116.1	50.2	50
Test	39	115.7	113.9	49.4	49.3
Test	40	113.7	112.5	49.7	49.7
Test	41	125.7	124	53.4	53.1
Test	42	127.7	125.8	57.5	56.7
Test	43	121.7	118.1	50.6	50.3
Test	44	120.7	119.4	51.3	50.9
Test	45	129.7	126.8	53.2	52.7
Test	46	128.7	126.5	56.5	55.5
Test	47	131.7	129	52.5	61
Test	48	129.7	128.5	58.6	61.1
Test	49	129.7	127.1	54.9	54.6
Test	50	128.7	127.4	56.5	56.2
Test	51	113.7	111.1	47.6	47.4
Test	52	115.7	113.4	50.2	49.2
Test	53	136.7	133.9	58.2	59.2
Test	54	138.7	135.3	57.3	56.4
Test	55	123.7	123.1	54.9	54.2
Test	56	123.7	122.3	56.1	55.5
Test	57	137.7	136.2	65.1	65.1
Test	58	139.7	136.6	66.8	66.8
Test	59	127.7	126.4	53	52.8
Test	60	130.7	128.7	54.3	54.1
Test	61	138.7	134.5	57	57.2
Test	62	137.7	136	59.1	59.4
Test	63	122.7	120.4	51.6	51.7
Test	64	122.7	121.5	53.3	53.3
Test	65	110.7	108.5	46.2	46.6
Test	66	110.7	109.4	46.8	46.9
Test	67	135.7	133.6	57.6	57.4
Test	68	136.7	133.7	57.8	57.9
Test	69	152.7	149.4	61	61
Test	70	153.7	151.3	65	65
Test	71	120.7	118.2	46.6	46.6
Test	72	121.7	119.5	47.1	46.7
Test	73	148.7	144.6	68	67.7
Test	74	149.7	146	69.6	69.8
Test	75	145.7	142.8	58	58.4
Test	76	147.7	144.5	59.6	59.4
Test	77	151.7	148.9	62.2	63.4
Test	78	150.7	148.4	62.3	61.8
Test	79	162.7	159.6	63	63.4
Test	80	165.7	162.5	67.8	67.7
Test	81	130.7	128.2	54.2	54.2
Test	82	131.7	129.8	54.1	54.1
Test	83	130.7	127.5	57.8	57.6
Test	84	132.7	130.3	60.7	60.7
Test	85	141.7	138	58	57.7
Test	86	141.7	138.9	59.6	59.2
Test	87	129.7	128.5	61.2	60.3
Test	88	128.7	127.1	61.7	61.5
Test	89	146.7	143.2	59.4	59
Test	90	146.7	144.8	60.6	60
Test	91	129.7	128.1	52.5	52.2
Test	92	132.7	130.7	55.8	55
Test	93	150.7	147.2	60.7	59.9
Test	94	149.7	146.3	61	60.6
Test	95	142.7	140.2	55.8	54.9
Test	96	148.7	144.7	61.1	60.8
Test	97	126.7	124.2	58.6	58.7
Test	98	129.7	126	60.5	60.7
Test	99	143.7	141.9	60.9	60.3
Test	100	146.7	143.5	61	60.5
Control	1	125.7	124.4	53.1	52.8
Control	2	124.7	121.6	51.6	51.2
Control	3	140.7	139.6	69.1	68.4
Control	4	139.7	137.1	68.7	67.8
Control	5	135.7	133.5	64.5	64.5
Control	6	134.7	132.9	61.1	61.4
Control	7	143.7	141	58.5	59
Control	8	143.7	141.7	59.1	59.3
Control	9	145.7	142.6	66.3	67
Control	10	147.7	144	66.2	66.5
Control	11	146.7	144	59.8	60.3
Control	12	145.7	141.9	58.6	59.1
Control	13	150.7	148.3	60.9	61.3
Control	14	151.7	148.2	62	61.9
Control	15	144.7	141.5	60.5	61
Control	16	142.7	140.1	58.7	58.6
Control	17	138.7	136	65.9	64.7
Control	18	137.7	136	65.1	68
Control	19	135.7	133.6	55.1	55.7
Control	20	135.7	132.9	52.3	52.9
Control	21	155.7	153.8	64.3	64.7
Control	22	155.7	152.1	62.9	63.3
Control	23	140.7	137.6	56.8	57
Control	24	138.7	136	56.9	57.2
Control	25	141.7	138	56.4	56.8
Control	26	138.7	135.5	54.6	54.7
Control	27	137.7	135.4	58.2	58.3
Control	28	138.7	135.5	57	-
Control	29	139.7	136.3	56.8	57.2
Control	30	138.7	136.1	56.3	56.8
Control	31	136.7	132.8	54.9	54.9
Control	32	135.7	132.7	54.4	54.5
Control	33	139.7	137.5	55.2	55.9
Control	34	138.7	135.7	53.7	54.1
Control	35	145.7	143.9	57.8	58.6
Control	36	147.7	145.1	56.7	57.2
Control	37	150.7	147.9	60.3	59.6
Control	38	149.7	147.6	58.8	58.2
Control	39	150.7	148.6	62.4	61.7
Control	40	152.7	150.4	62	61.5
Control	41	124.7	123.3	50	49.9
Control	42	127.7	125	51.6	51.2
Control	43	145.7	144.2	58	57.5
Control	44	143.7	141.3	55.1	54.9
Control	45	146.7	142.8	57.3	57.7
Control	46	145.7	141.8	54.9	55.6
Control	47	151.7	149.3	61.5	60.1
Control	48	152.7	149.7	62.6	62.4
Control	49	147.7	146	62.2	62.2
Control	50	145.7	143.7	63.7	63
Control	51	154.7	152.2	52.8	62.6
Control	52	153.7	152.3	60.3	59.7
Control	53	150.7	148	57.3	56.8
Control	54	151.7	147.2	58.1	57.9
Control	55	151.7	148.1	52.1	62.2
Control	56	149.7	145.9	59.5	60
Control	57	144.7	142.8	56.1	55.2
Control	58	145.7	142.3	57	56.1
Control	59	158.7	155.2	62.3	62
Control	60	156.7	153	60.2	60
Control	61	149.7	147.4	64.3	63.4
Control	62	149.7	146.5	62.1	62
Control	63	152.7	150.3	60.6	60.4
Control	64	145.7	143.2	59	58.7
Control	65	146.7	144.8	59.2	60.4.
Control	66	146.7	143.7	56.6	56.8
Control	67	158.7	155	61	60.9
Control	68	157.7	154.3	58.9	59.5
Control	69	153.7	151.3	63.6	63.7
Control	70	154.7	150.8	61	61.8
Control	71	145.7	144.1	60	60.3
Control	72	147.7	144.5	60.3	60.4
Control	73	147.7	145.5	60.2	60.5
Control	74	149.7	146.6	58.3	59.1
Control	75	155.7	154.1	59.8	59.9
Control	76	154.7	152.6	59.7	60.2
Control	77	150.7	148.1	59.3	59.9
Control	78	148.7	147.6	57.6	58
Control	79	144.7	140.6	52.6	53.3
Control	80	141.7	138.2	52.2	52.1
Control	81	146.7	144.5	59.2	59.6
Control	82	147.7	144.2	60.8	61.3
Control	83	149.7	146.9	58.2	58.4
Control	84	148.7	145.2	58.2	58.4
Control	85	148.7	145.8	60.4	59.7
Control	86	147.7	145.4	58	58.6
Control	87	148.7	145	59.5	59.7
Control	88	145.7	142.9	57.4	57.6
Control	89	159.7	156.7	63.5	63.4
Control	90	156.7	153.9	61.7	62.1
Control	91	153.7	151.3	57.6	57.9
Control	92	155.7	152.9	57.2	57.1
Control	93	145.7	143.7	55.1	55
Control	94	141.7	138.7	52.5	53.1
Control	95	150.7	147.7	57.6	57.1
Control	96	148.7	145.5	57.7	57.2
Control	97	148.7	147.2	60.8	60.4
Control	98	147.7	145.1	59.1	-
Control	99	163.7	161.2	67	67.6
Control	100	163.7	157.4	64.6	64.7

## Sheet: Exp.1 Hum and temp Test Chamber
Test chamber
Humidity and Temperature
#	Sampling	Date Time, GMT -0300	Temp, °C	Temp - Max, °C	RH, %	RH - Max, %	DewPt, °C
1	T0	2021-07-26 08:16:03	19.85	19.85	44.39	44.39	7.39
2	T0	2021-07-26 08:21:03	13.65	19.56	60.25	60.25	6.10
3	T0	2021-07-26 08:26:03	10.21	13.43	73.31	73.31	5.66
4	T0	2021-07-26 08:31:03	8.46	10.07	81.87	81.87	5.55
5	T0	2021-07-26 08:36:03	7.63	8.38	87.15	87.18	5.64
6	T0	2021-07-26 08:41:03	6.67	7.60	79.40	89.10	3.36
7	T0	2021-07-26 08:46:03	5.32	6.63	78.49	79.60	1.89
8	T0	2021-07-26 08:51:03	4.93	5.27	82.13	83.67	2.14
9	T0	2021-07-26 08:56:03	4.60	4.95	81.24	82.54	1.67
10	T0	2021-07-26 09:01:03	4.19	4.59	79.42	80.48	0.95
11	T0	2021-07-26 09:06:03	3.85	4.16	80.64	81.04	0.83
12	T0	2021-07-26 09:11:03	3.73	3.86	77.92	81.66	0.24
13	T0	2021-07-26 09:16:03	3.79	3.79	81.44	82.41	0.91
14	T0	2021-07-26 09:21:03	3.88	3.92	80.68	83.23	0.87
15	T0	2021-07-26 09:26:03	3.95	3.95	81.25	82.74	1.04
16	T0	2021-07-26 09:31:03	3.80	3.95	79.44	81.23	0.58
17	T0	2021-07-26 09:36:03	3.71	3.83	78.62	80.16	0.34
18	T0	2021-07-26 09:41:03	3.62	3.72	79.38	79.38	0.39
19	T0	2021-07-26 09:46:03	3.68	3.69	81.18	81.18	0.75
20	T0	2021-07-26 09:51:03	3.65	3.74	78.14	81.35	0.21
21	T0	2021-07-26 09:56:03	3.79	3.79	82.56	82.74	1.10
22	T0	2021-07-26 10:01:03	3.85	3.87	79.14	82.47	0.57
23	T0	2021-07-26 10:06:03	3.67	3.83	77.14	78.85	0.04
24	T0	2021-07-26 10:11:03	3.42	3.67	76.32	76.99	-0.35
25	T0	2021-07-26 10:16:03	3.23	3.42	76.63	77.10	-0.48
26	T0	2021-07-26 10:21:03	3.12	3.26	75.72	76.77	-0.75
27	T0	2021-07-26 10:26:03	2.98	3.11	73.19	74.87	-1.35
28	T0	2021-07-26 10:31:03	2.98	3.04	75.01	75.16	-1.01
29	T0	2021-07-26 10:36:03	3.00	3.02	76.64	77.05	-0.70
30	T0	2021-07-26 10:41:03	3.00	3.03	76.74	77.13	-0.68
31	T0	2021-07-26 10:46:03	3.01	3.03	75.63	77.14	-0.87
32	T0	2021-07-26 10:51:03	2.82	2.99	74.89	75.41	-1.19
33	T0	2021-07-26 10:56:03	2.85	2.85	75.96	76.11	-0.96
34	T0	2021-07-26 11:01:03	2.74	2.82	74.85	75.91	-1.27
35	T0	2021-07-26 11:06:03	2.71	2.78	74.85	74.99	-1.30
36	T0	2021-07-26 11:11:03	2.69	2.70	75.46	75.55	-1.21
37	T0	2021-07-26 11:16:03	2.62	2.69	74.21	76.08	-1.50
38	T0	2021-07-26 11:21:03	2.58	2.66	74.67	74.67	-1.46
39	T0	2021-07-26 11:26:03	2.52	2.59	75.63	75.63	-1.35
40	T0	2021-07-26 11:31:03	2.52	2.56	74.71	75.80	-1.51
41	T0	2021-07-26 11:36:03	2.47	2.55	74.81	74.90	-1.54
42	T0	2021-07-26 11:41:03	2.42	2.47	74.93	75.21	-1.57
43	T0	2021-07-26 11:46:03	2.32	2.43	74.40	74.93	-1.76
44	T0	2021-07-26 11:51:03	2.32	2.39	75.47	75.47	-1.56
45	T0	2021-07-26 11:56:03	2.68	2.68	81.50	81.50	-0.17
46	T0	2021-07-26 12:01:03	3.10	3.10	86.00	86.00	0.98
47	T0	2021-07-26 12:06:03	3.43	3.43	87.75	87.75	1.59
48	T0	2021-07-26 12:11:03	3.33	3.59	78.56	89.83	-0.03
49	T0	2021-07-26 12:16:03	2.82	3.30	75.46	78.24	-1.09
50	T0	2021-07-26 12:21:03	2.57	2.80	74.86	75.57	-1.43
51	T0	2021-07-26 12:26:03	2.40	2.53	76.76	77.03	-1.26
52	T0	2021-07-26 12:31:03	2.29	2.44	74.28	76.94	-1.81
53	T0	2021-07-26 12:36:03	2.29	2.29	76.14	76.14	-1.47
54	T0	2021-07-26 12:41:03	2.64	2.64	81.05	81.05	-0.29
55	T0	2021-07-26 12:46:03	2.95	2.95	83.59	83.71	0.44
56	T0	2021-07-26 12:51:03	3.16	3.16	85.51	85.51	0.97
57	T0	2021-07-26 12:56:03	3.35	3.35	86.72	86.72	1.35
58	T0	2021-07-26 13:01:03	3.56	3.56	87.62	87.62	1.70
59	T0	2021-07-26 13:06:03	3.68	3.68	88.24	88.42	1.91
60	T0	2021-07-26 13:11:03	3.23	3.67	77.39	87.48	-0.34
61	T0	2021-07-26 13:16:03	2.69	3.19	74.35	76.75	-1.41
62	T0	2021-07-26 13:21:03	2.38	2.66	74.24	74.47	-1.73
63	T0	2021-07-26 13:26:03	2.24	2.37	74.66	74.98	-1.79
64	T0	2021-07-26 13:31:03	2.32	2.32	76.71	76.71	-1.34
65	T0	2021-07-26 13:36:03	2.65	2.65	81.29	81.29	-0.24
66	T0	2021-07-26 13:41:03	2.88	2.88	83.65	83.65	0.39
67	T0	2021-07-26 13:46:03	3.13	3.13	85.62	85.62	0.96
68	T0	2021-07-26 13:51:03	3.27	3.30	87.54	87.54	1.40
69	T0	2021-07-26 13:56:03	3.47	3.49	88.84	89.05	1.81
70	T0	2021-07-26 14:01:03	3.67	3.67	88.99	89.13	2.02
71	T0	2021-07-26 14:06:03	3.44	3.67	78.56	89.12	0.07
72	T0	2021-07-26 14:11:03	2.86	3.41	73.98	77.92	-1.31
73	T0	2021-07-26 14:16:03	2.51	2.82	75.63	75.63	-1.36
74	T0	2021-07-26 14:21:03	2.73	2.74	80.03	80.03	-0.36
75	T0	2021-07-26 14:26:03	2.96	2.96	82.78	83.10	0.32
76	T0	2021-07-26 14:31:03	3.14	3.16	85.42	85.56	0.93
77	T0	2021-07-26 14:36:03	3.32	3.32	86.57	86.57	1.30
78	T0	2021-07-26 14:41:03	3.40	3.45	85.43	87.62	1.19
79	T0	2021-07-26 14:46:03	3.05	3.43	76.55	84.96	-0.66
80	T0	2021-07-26 14:51:03	2.65	3.01	75.79	76.85	-1.19
81	T0	2021-07-26 14:56:03	2.39	2.66	75.27	75.61	-1.54
82	T0	2021-07-26 15:01:03	2.64	2.64	80.49	80.49	-0.38
83	T0	2021-07-26 15:06:03	2.82	2.85	83.21	83.21	0.26
84	T0	2021-07-26 15:11:03	3.08	3.08	86.02	86.02	0.97
85	T0	2021-07-26 15:16:03	3.29	3.29	87.46	87.46	1.41
86	T0	2021-07-26 15:21:03	3.40	3.41	86.06	87.99	1.29
87	T0	2021-07-26 15:26:03	3.23	3.40	83.45	85.61	0.69
88	T0	2021-07-26 15:31:03	2.88	3.23	77.58	83.04	-0.64
89	T0	2021-07-26 15:36:03	2.55	2.85	75.57	77.68	-1.33
90	T0	2021-07-26 15:41:03	2.36	2.51	75.96	75.96	-1.44
91	T0	2021-07-26 15:46:03	2.57	2.57	80.62	80.62	-0.42
92	T0	2021-07-26 15:51:03	2.74	2.78	83.31	83.45	0.20
93	T0	2021-07-26 15:56:03	2.96	2.96	85.60	85.60	0.78
94	T0	2021-07-26 16:01:03	3.15	3.16	86.96	86.96	1.19
95	T0	2021-07-26 16:06:03	3.31	3.31	87.76	87.76	1.48
96	T0	2021-07-26 16:11:03	3.28	3.40	80.35	88.25	0.22
97	T0	2021-07-26 16:16:03	2.71	3.26	76.87	79.90	-0.94
98	T0	2021-07-26 16:21:03	2.36	2.70	75.15	77.13	-1.59
99	T0	2021-07-26 16:26:03	2.41	2.42	79.39	79.39	-0.79
100	T0	2021-07-26 16:31:03	2.69	2.69	83.15	83.15	0.12
101	T0	2021-07-26 16:36:03	2.86	2.86	85.26	85.26	0.63
102	T0	2021-07-26 16:41:03	3.05	3.05	86.19	86.19	0.97
103	T0	2021-07-26 16:46:03	3.16	3.16	86.99	86.99	1.21
104	T0	2021-07-26 16:51:03	3.27	3.28	87.95	87.95	1.47
105	T0	2021-07-26 16:56:03	3.21	3.34	79.53	88.13	0.02
106	T0	2021-07-26 17:01:03	2.59	3.15	75.34	79.05	-1.33
107	T0	2021-07-26 17:06:03	2.35	2.57	77.79	77.79	-1.13
108	T0	2021-07-26 17:11:03	2.58	2.58	80.36	80.70	-0.46
109	T0	2021-07-26 17:16:03	2.73	2.73	83.63	83.73	0.24
110	T0	2021-07-26 17:21:03	2.91	2.91	85.16	85.26	0.67
111	T0	2021-07-26 17:26:03	3.08	3.08	86.22	86.22	1.00
112	T0	2021-07-26 17:31:03	3.16	3.16	87.38	87.38	1.27
113	T0	2021-07-26 17:36:03	3.28	3.28	87.84	87.87	1.46
114	T0	2021-07-26 17:41:03	3.18	3.33	80.26	87.99	0.11
115	T0	2021-07-26 17:46:03	2.59	3.16	76.06	79.83	-1.20
116	T0	2021-07-26 17:51:03	2.31	2.59	76.85	76.85	-1.33
117	T0	2021-07-26 17:56:03	2.50	2.50	81.27	81.27	-0.39
118	T0	2021-07-26 18:01:03	2.70	2.70	83.83	83.83	0.24
119	T0	2021-07-26 18:06:03	2.87	2.89	85.29	85.29	0.65
120	T0	2021-07-26 18:11:03	3.03	3.03	86.10	86.25	0.94
121	T1	2021-07-26 18:16:03	3.11	3.13	87.08	87.15	1.17
122	T1	2021-07-26 18:21:03	3.21	3.21	87.93	87.93	1.41
123	T1	2021-07-26 18:26:03	3.30	3.33	88.59	88.64	1.60
124	T1	2021-07-26 18:31:03	3.19	3.34	84.97	88.68	0.91
125	T1	2021-07-26 18:36:03	2.91	3.19	78.72	84.92	-0.41
126	T1	2021-07-26 18:41:03	2.43	2.89	75.65	78.32	-1.43
127	T1	2021-07-26 18:46:03	2.51	2.51	80.06	80.06	-0.58
128	T1	2021-07-26 18:51:03	2.69	2.69	83.24	83.24	0.13
129	T1	2021-07-26 18:56:03	2.86	2.86	85.14	85.17	0.61
130	T1	2021-07-26 19:01:03	2.98	2.98	86.47	86.47	0.94
131	T1	2021-07-26 19:06:03	3.09	3.10	87.20	87.20	1.17
132	T1	2021-07-26 19:11:03	3.19	3.23	88.00	88.00	1.40
133	T1	2021-07-26 19:16:03	3.27	3.29	88.51	88.56	1.55
134	T1	2021-07-26 19:21:03	3.34	3.36	88.98	88.98	1.70
135	T1	2021-07-26 19:26:03	3.30	3.40	85.79	89.12	1.15
136	T1	2021-07-26 19:31:03	2.96	3.30	78.97	85.67	-0.33
137	T1	2021-07-26 19:36:03	2.44	2.91	75.97	78.80	-1.36
138	T1	2021-07-26 19:41:03	2.44	2.50	80.27	80.32	-0.61
139	T1	2021-07-26 19:46:03	2.61	2.61	83.46	83.46	0.10
140	T1	2021-07-26 19:51:03	2.79	2.81	85.41	85.41	0.58
141	T1	2021-07-26 19:56:03	2.98	2.98	86.44	86.44	0.94
142	T1	2021-07-26 20:01:03	3.05	3.06	87.12	87.17	1.12
143	T1	2021-07-26 20:06:03	3.15	3.15	87.67	87.67	1.30
144	T1	2021-07-26 20:11:03	3.19	3.25	88.37	88.37	1.46
145	T1	2021-07-26 20:16:03	3.28	3.28	88.84	88.84	1.62
146	T1	2021-07-26 20:21:03	3.27	3.32	86.50	89.02	1.23
147	T1	2021-07-26 20:26:03	3.13	3.26	85.58	86.46	0.95
148	T1	2021-07-26 20:31:03	2.84	3.10	78.64	85.52	-0.50
149	T1	2021-07-26 20:36:03	2.40	2.84	77.61	78.36	-1.11
150	T1	2021-07-26 20:41:03	2.53	2.53	80.96	80.96	-0.41
151	T1	2021-07-26 20:46:03	2.64	2.64	83.91	83.91	0.19
152	T1	2021-07-26 20:51:03	2.81	2.81	85.11	85.11	0.56
153	T1	2021-07-26 20:56:03	2.94	2.94	86.52	86.52	0.91
154	T1	2021-07-26 21:01:03	3.04	3.04	86.84	87.03	1.07
155	T1	2021-07-26 21:06:03	3.08	3.13	87.69	87.69	1.23
156	T1	2021-07-26 21:11:03	3.17	3.19	87.85	88.21	1.35
157	T1	2021-07-26 21:16:03	3.23	3.24	88.69	88.69	1.54
158	T1	2021-07-26 21:21:03	3.25	3.29	88.82	88.92	1.58
159	T1	2021-07-26 21:26:03	3.15	3.29	85.96	89.18	1.03
160	T1	2021-07-26 21:31:03	2.97	3.16	80.96	86.06	0.02
161	T1	2021-07-26 21:36:03	2.47	2.91	76.56	80.25	-1.22
162	T1	2021-07-26 21:41:03	2.55	2.55	80.09	80.11	-0.53
163	T1	2021-07-26 21:46:03	2.66	2.66	83.71	83.71	0.18
164	T1	2021-07-26 21:51:03	2.82	2.82	85.24	85.30	0.59
165	T1	2021-07-26 21:56:03	2.91	2.94	85.94	86.18	0.80
166	T1	2021-07-26 22:01:03	3.03	3.05	87.61	87.67	1.18
167	T1	2021-07-26 22:06:03	3.13	3.13	87.77	87.77	1.30
168	T1	2021-07-26 22:11:03	3.17	3.21	88.44	88.44	1.45
169	T1	2021-07-26 22:16:03	3.20	3.24	88.66	88.72	1.51
170	T1	2021-07-26 22:21:03	3.20	3.26	86.46	89.02	1.17
171	T1	2021-07-26 22:26:03	3.01	3.20	86.13	86.21	0.92
172	T1	2021-07-26 22:31:03	2.60	3.03	78.70	86.14	-0.72
173	T1	2021-07-26 22:36:03	2.16	2.60	77.05	78.55	-1.44
174	T1	2021-07-26 22:41:03	2.28	2.28	80.78	80.80	-0.68
175	T1	2021-07-26 22:46:03	2.49	2.49	83.79	83.79	0.03
176	T1	2021-07-26 22:51:03	2.64	2.64	85.33	85.33	0.42
177	T1	2021-07-26 22:56:03	2.72	2.74	85.73	85.73	0.57
178	T1	2021-07-26 23:01:03	2.82	2.83	86.32	86.57	0.76
179	T1	2021-07-26 23:06:03	2.91	2.91	87.59	87.59	1.06
180	T1	2021-07-26 23:11:03	2.97	2.98	87.83	87.83	1.15
181	T1	2021-07-26 23:16:03	3.03	3.06	88.31	88.31	1.29
182	T1	2021-07-26 23:21:03	3.12	3.12	88.67	88.67	1.43
183	T1	2021-07-26 23:26:03	3.15	3.17	89.20	89.20	1.55
184	T1	2021-07-26 23:31:03	3.20	3.21	86.00	89.42	1.09
185	T1	2021-07-26 23:36:03	2.46	3.15	76.13	84.88	-1.31
186	T1	2021-07-26 23:41:03	2.32	2.40	80.55	80.57	-0.67
187	T1	2021-07-26 23:46:03	2.51	2.51	83.67	83.79	0.03
188	T1	2021-07-26 23:51:03	2.64	2.64	85.58	85.58	0.46
189	T1	2021-07-26 23:56:03	2.79	2.79	88.03	88.23	1.00
190	T1	2021-07-27 00:01:03	2.85	2.85	88.20	88.29	1.09
191	T1	2021-07-27 00:06:03	2.90	2.91	88.51	88.51	1.19
192	T1	2021-07-27 00:11:03	2.99	3.00	89.26	89.26	1.40
193	T1	2021-07-27 00:16:03	3.08	3.08	89.83	89.83	1.57
194	T1	2021-07-27 00:21:03	3.13	3.13	90.35	90.35	1.70
195	T1	2021-07-27 00:26:03	3.17	3.20	90.62	90.68	1.79
196	T1	2021-07-27 00:31:03	3.24	3.26	91.00	91.00	1.91
197	T1	2021-07-27 00:36:03	3.19	3.28	86.03	91.22	1.08
198	T1	2021-07-27 00:41:03	2.46	3.16	78.42	85.09	-0.90
199	T1	2021-07-27 00:46:03	2.42	2.49	82.41	82.41	-0.27
200	T1	2021-07-27 00:51:03	2.59	2.59	85.34	85.34	0.38
201	T1	2021-07-27 00:56:03	2.71	2.73	88.03	88.03	0.93
202	T1	2021-07-27 01:01:03	2.86	2.86	88.63	88.63	1.17
203	T1	2021-07-27 01:06:03	2.93	2.93	89.09	89.09	1.31
204	T1	2021-07-27 01:11:03	2.99	2.99	89.65	89.65	1.46
205	T1	2021-07-27 01:16:03	3.05	3.05	90.16	90.16	1.60
206	T1	2021-07-27 01:21:03	3.12	3.12	90.55	90.55	1.72
207	T1	2021-07-27 01:26:03	3.19	3.19	90.88	90.88	1.85
208	T1	2021-07-27 01:31:03	3.24	3.24	91.19	91.20	1.94
209	T1	2021-07-27 01:36:03	3.06	3.27	84.32	91.42	0.68
210	T1	2021-07-27 01:41:03	2.36	3.04	78.53	83.61	-0.99
211	T1	2021-07-27 01:46:03	2.24	2.32	82.63	82.63	-0.41
212	T1	2021-07-27 01:51:03	2.46	2.46	84.59	84.59	0.14
213	T1	2021-07-27 01:56:03	2.61	2.61	85.95	85.98	0.50
214	T1	2021-07-27 02:01:03	2.69	2.70	86.65	86.77	0.69
215	T1	2021-07-27 02:06:03	2.78	2.78	87.50	87.52	0.91
216	T1	2021-07-27 02:11:03	2.82	2.86	88.03	88.11	1.03
217	T1	2021-07-27 02:16:03	2.90	2.90	88.64	88.64	1.21
218	T1	2021-07-27 02:21:03	2.94	2.96	89.17	89.18	1.33
219	T1	2021-07-27 02:26:03	3.03	3.03	89.71	89.71	1.51
220	T1	2021-07-27 02:31:03	3.04	3.08	89.91	89.97	1.55
221	T1	2021-07-27 02:36:03	3.14	3.14	90.09	90.11	1.67
222	T1	2021-07-27 02:41:03	3.14	3.17	90.37	90.37	1.72
223	T1	2021-07-27 02:46:03	3.19	3.20	90.12	90.39	1.73
224	T1	2021-07-27 02:51:03	3.17	3.23	90.28	90.28	1.73
225	T1	2021-07-27 02:56:03	3.24	3.24	90.31	90.44	1.80
226	T1	2021-07-27 03:01:03	3.20	3.26	90.48	90.48	1.80
227	T1	2021-07-27 03:06:03	3.02	3.26	82.19	90.72	0.28
228	T1	2021-07-27 03:11:03	2.32	2.97	78.69	81.86	-0.99
229	T1	2021-07-27 03:16:03	2.32	2.34	82.34	82.51	-0.37
230	T1	2021-07-27 03:21:03	2.51	2.51	84.80	84.80	0.21
231	T1	2021-07-27 03:26:03	2.66	2.66	85.91	85.91	0.54
232	T1	2021-07-27 03:31:03	2.81	2.81	86.99	86.99	0.86
233	T1	2021-07-27 03:36:03	2.86	2.87	87.61	87.61	1.01
234	T1	2021-07-27 03:41:03	2.91	2.91	88.10	88.10	1.14
235	T1	2021-07-27 03:46:03	2.97	2.97	88.45	88.45	1.25
236	T1	2021-07-27 03:51:03	2.96	2.98	88.49	88.53	1.24
237	T1	2021-07-27 03:56:03	3.00	3.02	89.26	89.26	1.41
238	T1	2021-07-27 04:01:03	3.02	3.05	89.29	89.37	1.43
239	T1	2021-07-27 04:06:03	3.08	3.10	89.50	89.58	1.52
240	T1	2021-07-27 04:11:03	3.13	3.13	89.77	89.77	1.61
241	T2	2021-07-27 04:16:03	3.11	3.16	90.14	90.14	1.65
242	T2	2021-07-27 04:21:03	3.14	3.17	90.35	90.40	1.71
243	T2	2021-07-27 04:26:03	3.11	3.19	87.52	90.53	1.24
244	T2	2021-07-27 04:31:03	2.64	3.12	80.04	87.46	-0.46
245	T2	2021-07-27 04:36:03	2.11	2.59	78.64	79.85	-1.21
246	T2	2021-07-27 04:41:03	2.21	2.21	81.84	81.86	-0.57
247	T2	2021-07-27 04:46:03	2.37	2.37	84.73	84.73	0.06
248	T2	2021-07-27 04:51:03	2.55	2.56	85.98	85.98	0.44
249	T2	2021-07-27 04:56:03	2.66	2.71	86.85	86.90	0.69
250	T2	2021-07-27 05:01:03	2.78	2.78	87.60	87.60	0.92
251	T2	2021-07-27 05:06:03	2.84	2.86	88.06	88.06	1.06
252	T2	2021-07-27 05:11:03	2.87	2.89	88.44	88.44	1.15
253	T2	2021-07-27 05:16:03	2.94	2.95	88.74	88.78	1.26
254	T2	2021-07-27 05:21:03	2.97	2.97	88.92	89.11	1.32
255	T2	2021-07-27 05:26:03	2.97	3.00	89.58	89.58	1.42
256	T2	2021-07-27 05:31:03	3.03	3.04	90.03	90.12	1.56
257	T2	2021-07-27 05:36:03	3.04	3.09	90.41	90.41	1.63
258	T2	2021-07-27 05:41:03	3.12	3.13	91.04	91.04	1.80
259	T2	2021-07-27 05:46:03	3.16	3.18	91.49	91.50	1.91
260	T2	2021-07-27 05:51:03	3.26	3.28	92.52	93.15	2.16
261	T2	2021-07-27 05:56:03	3.04	3.29	81.93	92.32	0.26
262	T2	2021-07-27 06:01:03	2.34	2.99	79.44	81.24	-0.85
263	T2	2021-07-27 06:06:03	2.37	2.39	83.65	83.65	-0.11
264	T2	2021-07-27 06:11:03	2.47	2.50	85.63	85.66	0.31
265	T2	2021-07-27 06:16:03	2.62	2.62	86.88	86.88	0.66
266	T2	2021-07-27 06:21:03	2.74	2.74	88.07	88.07	0.97
267	T2	2021-07-27 06:26:03	2.81	2.82	88.67	88.67	1.12
268	T2	2021-07-27 06:31:03	2.85	2.87	89.03	89.03	1.22
269	T2	2021-07-27 06:36:03	2.93	2.93	89.29	89.29	1.34
270	T2	2021-07-27 06:41:03	2.97	2.97	89.68	89.69	1.44
271	T2	2021-07-27 06:46:03	2.99	3.00	89.87	89.87	1.49
272	T2	2021-07-27 06:51:03	3.02	3.03	89.99	90.02	1.54
273	T2	2021-07-27 06:56:03	3.03	3.06	90.35	90.35	1.61
274	T2	2021-07-27 07:01:03	3.08	3.09	90.48	90.48	1.67
275	T2	2021-07-27 07:06:03	3.10	3.11	90.60	90.65	1.71
276	T2	2021-07-27 07:11:03	3.11	3.13	90.63	90.76	1.73
277	T2	2021-07-27 07:16:03	3.13	3.16	90.87	90.92	1.78
278	T2	2021-07-27 07:21:03	3.06	3.16	88.40	90.85	1.34
279	T2	2021-07-27 07:26:03	2.58	3.06	79.75	88.37	-0.56
280	T2	2021-07-27 07:31:03	2.31	2.55	82.12	82.12	-0.42
281	T2	2021-07-27 07:36:03	2.38	2.40	85.06	85.06	0.13
282	T2	2021-07-27 07:41:03	2.53	2.54	86.03	86.23	0.43
283	T2	2021-07-27 07:46:03	2.65	2.65	87.25	87.72	0.74
284	T2	2021-07-27 07:51:03	2.75	2.75	88.65	88.76	1.07
285	T2	2021-07-27 07:56:03	2.85	2.87	88.81	88.85	1.19
286	T2	2021-07-27 08:01:03	2.94	2.94	89.43	89.43	1.37
287	T2	2021-07-27 08:06:03	2.96	2.96	89.79	89.79	1.45
288	T2	2021-07-27 08:11:03	2.99	3.00	90.12	90.12	1.53
289	T2	2021-07-27 08:16:03	3.02	3.03	90.66	90.70	1.64
290	T2	2021-07-27 08:21:03	3.03	3.08	90.83	90.83	1.68
291	T2	2021-07-27 08:26:03	2.71	3.08	80.73	90.94	-0.27
292	T2	2021-07-27 08:31:03	1.81	2.69	76.62	80.48	-1.86
293	T2	2021-07-27 08:36:03	1.20	1.76	77.48	77.48	-2.30
294	T2	2021-07-27 08:41:03	0.95	1.22	76.03	77.60	-2.79
295	T2	2021-07-27 08:46:03	0.61	0.93	75.37	75.94	-3.24
296	T2	2021-07-27 08:51:03	0.36	0.57	74.96	75.59	-3.56
297	T2	2021-07-27 08:56:03	0.23	0.36	75.49	75.85	-3.59
298	T2	2021-07-27 09:01:03	0.14	0.24	75.68	75.74	-3.65
299	T2	2021-07-27 09:06:03	0.05	0.13	75.34	76.07	-3.79
300	T2	2021-07-27 09:11:03	-0.11	0.07	75.00	75.58	-4.01
301	T2	2021-07-27 09:16:03	-0.22	-0.11	74.33	75.74	-4.23
302	T2	2021-07-27 09:21:03	-0.30	-0.20	75.32	75.42	-4.14
303	T2	2021-07-27 09:26:03	-0.31	-0.28	77.16	77.16	-3.83
304	T2	2021-07-27 09:31:03	-0.21	-0.21	77.03	77.78	-3.74
305	T2	2021-07-27 09:36:03	-0.23	-0.19	76.14	77.18	-3.92
306	T2	2021-07-27 09:41:03	-0.40	-0.21	74.69	76.10	-4.34
307	T2	2021-07-27 09:46:03	-0.44	-0.38	76.15	76.15	-4.13
308	T2	2021-07-27 09:51:03	-0.44	-0.40	75.03	76.97	-4.32
309	T2	2021-07-27 09:56:03	-0.56	-0.41	73.44	75.41	-4.72
310	T2	2021-07-27 10:01:03	-0.70	-0.56	74.87	74.87	-4.60
311	T2	2021-07-27 10:06:03	-0.66	-0.62	75.19	75.98	-4.50
312	T2	2021-07-27 10:11:03	-0.69	-0.64	74.28	75.16	-4.70
313	T2	2021-07-27 10:16:03	-0.72	-0.69	75.32	75.32	-4.54
314	T2	2021-07-27 10:21:03	-0.60	-0.60	75.67	76.72	-4.37
315	T2	2021-07-27 10:26:03	-0.17	-0.17	79.91	79.91	-3.22
316	T2	2021-07-27 10:31:03	0.20	0.20	82.76	82.77	-2.38
317	T2	2021-07-27 10:36:03	0.49	0.49	84.28	84.28	-1.85
318	T2	2021-07-27 10:41:03	0.65	0.74	80.10	88.49	-2.38
319	T2	2021-07-27 10:46:03	0.02	0.58	74.85	79.85	-3.91
320	T2	2021-07-27 10:51:03	-0.56	0.00	73.59	75.32	-4.69
321	T2	2021-07-27 10:56:03	-0.80	-0.57	74.18	74.18	-4.82
322	T2	2021-07-27 11:01:03	-0.81	-0.76	76.08	76.08	-4.49
323	T2	2021-07-27 11:06:03	-0.89	-0.80	73.26	76.25	-5.08
324	T2	2021-07-27 11:11:03	-1.09	-0.91	73.39	73.39	-5.24
325	T2	2021-07-27 11:16:03	-1.10	-1.06	74.56	74.56	-5.04
326	T2	2021-07-27 11:21:03	-1.09	-1.05	73.53	75.37	-5.21
327	T2	2021-07-27 11:26:03	-1.21	-1.08	72.67	73.33	-5.49
328	T2	2021-07-27 11:31:03	-1.28	-1.21	74.51	74.51	-5.22
329	T2	2021-07-27 11:36:03	-1.11	-1.10	76.73	76.92	-4.67
330	T2	2021-07-27 11:41:03	-1.06	-1.01	74.43	76.80	-5.03
331	T2	2021-07-27 11:46:03	-1.20	-1.04	73.30	74.22	-5.37
332	T2	2021-07-27 11:51:03	-1.28	-1.21	74.89	74.89	-5.16
333	T2	2021-07-27 11:56:03	-1.16	-1.16	75.94	76.21	-4.86
334	T2	2021-07-27 12:01:03	-1.15	-1.13	75.22	76.25	-4.98
335	T2	2021-07-27 12:06:03	-1.19	-1.15	75.19	75.19	-5.02
336	T2	2021-07-27 12:11:03	-1.26	-1.19	75.61	75.61	-5.01
337	T2	2021-07-27 12:16:03	-1.21	-1.18	76.68	76.68	-4.78
338	T2	2021-07-27 12:21:03	-1.10	-1.05	78.47	78.47	-4.36
339	T2	2021-07-27 12:26:03	-0.99	-0.99	76.75	78.33	-4.55
340	T2	2021-07-27 12:31:03	-1.25	-0.99	74.42	76.35	-5.21
341	T2	2021-07-27 12:36:03	-1.36	-1.26	73.88	74.53	-5.42
342	T2	2021-07-27 12:41:03	-1.43	-1.38	75.83	75.83	-5.14
343	T2	2021-07-27 12:46:03	-1.42	-1.38	75.02	75.83	-5.27
344	T2	2021-07-27 12:51:03	-1.53	-1.38	74.35	74.62	-5.49
345	T2	2021-07-27 12:56:03	-1.47	-1.42	76.25	76.34	-5.11
346	T2	2021-07-27 13:01:03	-1.39	-1.35	75.93	76.71	-5.08
347	T2	2021-07-27 13:06:03	-1.48	-1.35	74.57	75.77	-5.41
348	T2	2021-07-27 13:11:03	-1.62	-1.49	74.48	74.78	-5.56
349	T2	2021-07-27 13:16:03	-1.57	-1.56	76.81	76.81	-5.11
350	T2	2021-07-27 13:21:03	-1.50	-1.49	76.26	76.86	-5.14
351	T2	2021-07-27 13:26:03	-1.46	-1.45	77.66	77.66	-4.86
352	T2	2021-07-27 13:31:03	-1.31	-1.30	80.28	80.28	-4.27
353	T2	2021-07-27 13:36:03	-1.19	-1.18	77.59	80.48	-4.61
354	T2	2021-07-27 13:41:03	-0.97	-0.97	80.22	80.22	-3.95
355	T2	2021-07-27 13:46:03	-0.71	-0.71	81.84	81.84	-3.43
356	T2	2021-07-27 13:51:03	-0.51	-0.51	82.32	82.33	-3.15
357	T2	2021-07-27 13:56:03	-0.36	-0.36	82.88	82.90	-2.91
358	T2	2021-07-27 14:01:03	-0.28	-0.28	83.53	83.53	-2.73
359	T2	2021-07-27 14:06:03	-0.22	-0.20	84.09	84.09	-2.58
360	T2	2021-07-27 14:11:03	-0.17	-0.14	84.43	84.47	-2.48
361	T3	2021-07-27 14:16:03	-0.09	-0.07	84.76	84.76	-2.35
362	T3	2021-07-27 14:21:03	-0.02	-0.02	84.99	85.02	-2.25
363	T3	2021-07-27 14:26:03	-0.01	0.02	85.19	85.19	-2.20
364	T3	2021-07-27 14:31:03	0.02	0.03	85.34	85.35	-2.15
365	T3	2021-07-27 14:36:03	0.06	0.07	85.43	85.43	-2.09
366	T3	2021-07-27 14:41:03	0.08	0.09	85.56	85.56	-2.05
367	T3	2021-07-27 14:46:03	0.13	0.13	85.56	85.58	-2.01
368	T3	2021-07-27 14:51:03	0.15	0.17	85.64	85.74	-1.98
369	T3	2021-07-27 14:56:03	0.16	0.18	85.86	85.86	-1.93
370	T3	2021-07-27 15:01:03	0.19	0.20	85.91	85.92	-1.89
371	T3	2021-07-27 15:06:03	0.21	0.22	85.99	85.99	-1.86
372	T3	2021-07-27 15:11:03	0.22	0.22	86.10	86.13	-1.83
373	T3	2021-07-27 15:16:03	0.20	0.24	86.28	86.30	-1.82
374	T3	2021-07-27 15:21:03	0.22	0.24	86.41	86.44	-1.78
375	T3	2021-07-27 15:26:03	0.21	0.27	86.70	86.70	-1.75
376	T3	2021-07-27 15:31:03	0.28	0.28	86.87	86.90	-1.66
377	T3	2021-07-27 15:36:03	0.29	0.31	87.30	87.30	-1.58
378	T3	2021-07-27 15:41:03	0.30	0.32	87.59	87.68	-1.52
379	T3	2021-07-27 15:46:03	0.31	0.32	87.72	87.74	-1.49
380	T3	2021-07-27 15:51:03	0.30	0.33	87.87	87.87	-1.48
381	T3	2021-07-27 15:56:03	0.32	0.34	88.09	88.28	-1.42
382	T3	2021-07-27 16:01:03	0.34	0.36	88.37	88.44	-1.36
383	T3	2021-07-27 16:06:03	0.37	0.38	88.46	88.53	-1.31
384	T3	2021-07-27 16:11:03	0.36	0.38	88.72	88.79	-1.28
385	T3	2021-07-27 16:16:03	0.36	0.39	88.98	89.01	-1.24
386	T3	2021-07-27 16:21:03	0.38	0.40	89.21	89.29	-1.19
387	T3	2021-07-27 16:26:03	0.39	0.40	89.34	89.41	-1.16
388	T3	2021-07-27 16:31:03	0.38	0.42	89.49	89.49	-1.14
389	T3	2021-07-27 16:36:03	0.43	0.43	89.71	89.80	-1.07
390	T3	2021-07-27 16:41:03	0.42	0.45	89.86	89.88	-1.06
391	T3	2021-07-27 16:46:03	0.38	0.45	90.12	90.12	-1.05
392	T3	2021-07-27 16:51:03	0.45	0.45	90.83	90.83	-0.88
393	T3	2021-07-27 16:56:03	0.49	0.49	90.80	90.80	-0.84
394	T3	2021-07-27 17:01:03	0.49	0.50	91.39	91.44	-0.75
395	T3	2021-07-27 17:06:03	0.49	0.53	91.34	91.47	-0.76
396	T3	2021-07-27 17:11:03	0.51	0.52	91.62	91.68	-0.70
397	T3	2021-07-27 17:16:03	0.52	0.55	91.88	91.88	-0.65
398	T3	2021-07-27 17:21:03	0.57	0.60	92.05	92.05	-0.58
399	T3	2021-07-27 17:26:03	0.59	0.62	92.01	92.08	-0.56
400	T3	2021-07-27 17:31:03	0.61	0.64	92.11	92.15	-0.53
401	T3	2021-07-27 17:36:03	0.62	0.65	92.02	92.12	-0.53
402	T3	2021-07-27 17:41:03	0.63	0.65	91.71	92.09	-0.57
403	T3	2021-07-27 17:46:03	0.62	0.65	92.17	92.21	-0.51
404	T3	2021-07-27 17:51:03	0.64	0.67	92.01	92.18	-0.51
405	T3	2021-07-27 17:56:03	0.61	0.65	92.18	92.19	-0.52
406	T3	2021-07-27 18:01:03	0.65	0.65	92.31	92.31	-0.46
407	T3	2021-07-27 18:06:03	0.63	0.66	92.24	92.35	-0.49
408	T3	2021-07-27 18:11:03	0.64	0.67	92.45	92.45	-0.44
409	T3	2021-07-27 18:16:03	0.63	0.67	92.41	92.42	-0.46
410	T3	2021-07-27 18:21:03	0.62	0.66	92.32	92.45	-0.49
411	T3	2021-07-27 18:26:03	0.75	0.75	93.84	93.84	-0.13
412	T3	2021-07-27 18:31:03	1.01	1.01	94.57	94.57	0.23
413	T3	2021-07-27 18:36:03	1.17	1.20	94.94	94.96	0.44
414	T3	2021-07-27 18:41:03	1.31	1.32	95.01	95.01	0.59
415	T3	2021-07-27 18:46:03	1.40	1.41	95.25	95.26	0.72
416	T3	2021-07-27 18:51:03	1.58	1.58	95.59	95.59	0.95
417	T3	2021-07-27 18:56:03	1.78	1.78	95.99	95.99	1.21
418	T3	2021-07-27 19:01:03	1.88	1.88	96.03	96.05	1.32
419	T3	2021-07-27 19:06:03	1.96	1.96	96.10	96.12	1.40
420	T3	2021-07-27 19:11:03	1.93	2.02	94.89	96.16	1.19
421	T3	2021-07-27 19:16:03	1.21	1.87	93.68	94.58	0.30
422	T3	2021-07-27 19:21:03	1.37	1.38	95.25	95.25	0.69
423	T3	2021-07-27 19:26:03	1.57	1.57	95.66	95.66	0.95
424	T3	2021-07-27 19:31:03	1.76	1.76	95.94	95.97	1.18
425	T3	2021-07-27 19:36:03	1.85	1.86	95.90	95.95	1.27
426	T3	2021-07-27 19:41:03	1.93	1.96	95.99	96.05	1.36
427	T3	2021-07-27 19:46:03	2.03	2.03	96.04	96.09	1.47
428	T3	2021-07-27 19:51:03	2.06	2.08	96.05	96.05	1.49
429	T3	2021-07-27 19:56:03	2.07	2.13	95.81	96.12	1.47
430	T3	2021-07-27 20:01:03	1.93	2.09	95.19	95.77	1.24
431	T3	2021-07-27 20:06:03	1.80	1.93	95.03	95.19	1.09
432	T3	2021-07-27 20:11:03	1.75	1.80	94.97	95.10	1.02
433	T3	2021-07-27 20:16:03	1.66	1.75	94.90	94.99	0.93
434	T3	2021-07-27 20:21:03	1.55	1.68	93.70	94.93	0.65
435	T3	2021-07-27 20:26:03	0.40	1.53	85.80	93.49	-1.70
436	T3	2021-07-27 20:31:03	-0.69	0.33	82.76	85.66	-3.26
437	T3	2021-07-27 20:36:03	-1.09	-0.72	81.38	83.30	-3.87
438	T3	2021-07-27 20:41:03	-1.38	-1.06	79.21	82.26	-4.51
439	T3	2021-07-27 20:46:03	-1.48	-1.36	81.04	81.35	-4.31
440	T3	2021-07-27 20:51:03	-1.45	-1.44	81.19	81.48	-4.26
441	T3	2021-07-27 20:56:03	-1.44	-1.42	80.30	81.31	-4.39
442	T3	2021-07-27 21:01:03	-1.60	-1.45	77.05	80.16	-5.10
443	T3	2021-07-27 21:06:03	-1.92	-1.63	75.45	76.75	-5.68
444	T3	2021-07-27 21:11:03	-2.10	-1.92	75.63	75.63	-5.83
445	T3	2021-07-27 21:16:03	-2.16	-2.08	75.48	76.24	-5.91
446	T3	2021-07-27 21:21:03	-2.31	-2.14	73.45	75.31	-6.41
447	T3	2021-07-27 21:26:03	-2.33	-2.31	75.35	75.35	-6.10
448	T3	2021-07-27 21:31:03	-2.27	-2.27	75.16	76.40	-6.07
449	T3	2021-07-27 21:36:03	-2.37	-2.28	73.60	75.06	-6.45
450	T3	2021-07-27 21:41:03	-2.48	-2.39	74.03	74.03	-6.47
451	T3	2021-07-27 21:46:03	-2.48	-2.45	73.29	75.34	-6.60
452	T3	2021-07-27 21:51:03	-2.61	-2.48	72.71	73.16	-6.83
453	T3	2021-07-27 21:56:03	-2.62	-2.59	73.71	74.05	-6.66
454	T3	2021-07-27 22:01:03	-2.62	-2.56	72.48	74.22	-6.88
455	T3	2021-07-27 22:06:03	-2.63	-2.59	72.33	73.14	-6.92
456	T3	2021-07-27 22:11:03	-2.62	-2.61	73.41	73.65	-6.72
457	T3	2021-07-27 22:16:03	-2.57	-2.56	72.43	73.81	-6.84
458	T3	2021-07-27 22:21:03	-2.62	-2.57	72.11	72.67	-6.95
459	T3	2021-07-27 22:26:03	-2.58	-2.57	72.27	73.56	-6.88
460	T3	2021-07-27 22:31:03	-2.66	-2.60	71.10	72.17	-7.17
461	T3	2021-07-27 22:36:03	-2.73	-2.66	71.78	72.00	-7.11
462	T3	2021-07-27 22:41:03	-2.68	-2.67	72.45	73.10	-6.95
463	T3	2021-07-27 22:46:03	-2.75	-2.65	70.96	72.92	-7.28
464	T3	2021-07-27 22:51:03	-2.79	-2.72	71.83	71.99	-7.17
465	T3	2021-07-27 22:56:03	-2.68	-2.68	73.16	73.49	-6.82
466	T3	2021-07-27 23:01:03	-2.77	-2.67	71.77	73.03	-7.16
467	T3	2021-07-27 23:06:03	-2.81	-2.75	71.75	71.80	-7.20
468	T3	2021-07-27 23:11:03	-2.77	-2.76	73.53	73.53	-6.84
469	T3	2021-07-27 23:16:03	-2.65	-2.62	72.23	74.10	-6.96
470	T3	2021-07-27 23:21:03	-2.57	-2.57	74.08	74.08	-6.55
471	T3	2021-07-27 23:26:03	-1.94	-1.94	77.00	77.00	-5.44
472	T3	2021-07-27 23:31:03	-1.50	-1.50	79.26	79.26	-4.63
473	T3	2021-07-27 23:36:03	-1.16	-1.16	81.45	81.45	-3.93
474	T3	2021-07-27 23:41:03	-0.96	-0.96	83.56	83.56	-3.39
475	T3	2021-07-27 23:46:03	-0.80	-0.80	84.89	84.89	-3.02
476	T3	2021-07-27 23:51:03	-0.65	-0.65	85.73	85.82	-2.74
477	T3	2021-07-27 23:56:03	-0.57	-0.55	86.42	86.42	-2.56
478	T3	2021-07-28 00:01:03	-0.50	-0.49	88.10	88.10	-2.23
479	T3	2021-07-28 00:06:03	-0.41	-0.40	89.35	89.35	-1.95
480	T3	2021-07-28 00:11:03	-0.38	-0.36	89.83	89.83	-1.85
481	Quartering	2021-07-28 00:16:03	-0.32	-0.32	90.05	90.07	-1.76
482	Quartering	2021-07-28 00:21:03	-0.28	-0.26	90.19	90.34	-1.70
483	Quartering	2021-07-28 00:26:03	-0.23	-0.23	90.52	90.52	-1.59
484	Quartering	2021-07-28 00:31:03	-0.19	-0.19	90.82	90.82	-1.51
485	Quartering	2021-07-28 00:36:03	-0.13	-0.13	91.27	91.30	-1.39
486	Quartering	2021-07-28 00:41:03	-0.13	-0.09	91.87	91.87	-1.30
487	Quartering	2021-07-28 00:46:03	-0.08	-0.07	92.08	92.09	-1.21
488	Quartering	2021-07-28 00:51:03	-0.06	-0.03	92.25	92.28	-1.17
489	Quartering	2021-07-28 00:56:03	-0.01	-0.01	92.44	92.47	-1.10
490	Quartering	2021-07-28 01:01:03	-0.05	0.01	92.57	92.57	-1.11
491	Quartering	2021-07-28 01:06:03	0.00	0.03	92.70	92.71	-1.05
492	Quartering	2021-07-28 01:11:03	0.04	0.04	92.79	92.81	-0.99
493	Quartering	2021-07-28 01:16:03	0.03	0.08	92.91	92.93	-0.98
494	Quartering	2021-07-28 01:21:03	0.06	0.08	93.03	93.03	-0.93
495	Quartering	2021-07-28 01:26:03	0.06	0.09	93.11	93.11	-0.92
496	Quartering	2021-07-28 01:31:03	0.08	0.09	93.21	93.21	-0.89
497	Quartering	2021-07-28 01:36:03	0.08	0.12	93.35	93.35	-0.87
498	Quartering	2021-07-28 01:41:03	0.10	0.13	93.42	93.42	-0.83
499	Quartering	2021-07-28 01:46:03	0.10	0.14	93.51	93.51	-0.82
500	Quartering	2021-07-28 01:51:03	0.14	0.16	93.54	93.57	-0.78
501	Quartering	2021-07-28 01:56:03	0.10	0.15	93.55	93.58	-0.82
502	Quartering	2021-07-28 02:01:03	0.16	0.17	93.57	93.59	-0.76
503	Quartering	2021-07-28 02:06:03	0.14	0.18	93.60	93.61	-0.78
504	Quartering	2021-07-28 02:11:03	0.14	0.19	93.62	93.63	-0.77
505	Quartering	2021-07-28 02:16:03	0.19	0.19	93.63	93.64	-0.72
506	Quartering	2021-07-28 02:21:03	0.17	0.20	93.61	93.65	-0.74
507	Quartering	2021-07-28 02:26:03	0.19	0.21	93.69	93.69	-0.71
508	Quartering	2021-07-28 02:31:03	0.20	0.22	93.69	93.75	-0.70
509	Quartering	2021-07-28 02:36:03	0.18	0.23	93.66	93.74	-0.72
510	Quartering	2021-07-28 02:41:03	0.19	0.21	93.61	93.67	-0.72
511	Quartering	2021-07-28 02:46:03	0.18	0.22	93.60	93.63	-0.73
512	Quartering	2021-07-28 02:51:03	0.20	0.22	93.69	93.78	-0.70
513	Quartering	2021-07-28 02:56:03	0.19	0.22	93.64	93.69	-0.72
514	Quartering	2021-07-28 03:01:03	0.20	0.23	93.56	93.64	-0.72
515	Quartering	2021-07-28 03:06:03	0.20	0.22	93.51	93.58	-0.72
516	Quartering	2021-07-28 03:11:03	0.18	0.23	93.56	93.60	-0.74
517	Quartering	2021-07-28 03:16:03	0.18	0.22	93.55	93.61	-0.74
518	Quartering	2021-07-28 03:21:03	0.18	0.22	93.57	93.61	-0.74
519	Quartering	2021-07-28 03:26:03	0.18	0.22	93.69	93.73	-0.72
520	Quartering	2021-07-28 03:31:03	0.22	0.23	93.62	93.71	-0.69
521	Quartering	2021-07-28 03:36:03	0.22	0.23	93.67	93.67	-0.68
522	Quartering	2021-07-28 03:41:03	0.20	0.23	93.65	93.68	-0.70
523	Quartering	2021-07-28 03:46:03	0.19	0.23	93.70	93.71	-0.71
524	Quartering	2021-07-28 03:51:03	0.23	0.24	93.69	93.73	-0.67
525	Quartering	2021-07-28 03:56:03	0.20	0.24	93.73	93.73	-0.69
526	Quartering	2021-07-28 04:01:03	0.25	0.27	93.84	93.86	-0.62
527	Quartering	2021-07-28 04:06:03	0.23	0.27	93.86	93.87	-0.64
528	Quartering	2021-07-28 04:11:03	0.24	0.27	93.92	93.94	-0.62
529	Quartering	2021-07-28 04:16:03	0.24	0.29	93.91	93.92	-0.62
530	Quartering	2021-07-28 04:21:03	0.25	0.28	93.88	93.93	-0.62
531	Quartering	2021-07-28 04:26:03	0.24	0.30	93.99	93.99	-0.61
532	Quartering	2021-07-28 04:31:03	0.25	0.29	93.89	93.95	-0.62
533	Quartering	2021-07-28 04:36:03	0.23	0.27	93.94	93.94	-0.63
534	Quartering	2021-07-28 04:41:03	0.31	0.32	94.54	94.56	-0.47
535	Quartering	2021-07-28 04:46:03	0.35	0.38	94.42	94.63	-0.44
536	Quartering	2021-07-28 04:51:03	0.35	0.38	94.34	94.44	-0.46
537	Quartering	2021-07-28 04:56:03	0.33	0.35	94.28	94.38	-0.49
538	Quartering	2021-07-28 05:01:03	0.32	0.33	94.33	94.37	-0.49
539	Quartering	2021-07-28 05:06:03	0.34	0.34	94.31	94.39	-0.47
540	Quartering	2021-07-28 05:11:03	0.31	0.33	94.34	94.36	-0.50
541	Quartering	2021-07-28 05:16:03	0.33	0.33	94.35	94.40	-0.47
542	Quartering	2021-07-28 05:21:03	0.28	0.33	94.40	94.46	-0.52
543	Quartering	2021-07-28 05:26:03	0.32	0.34	94.47	94.47	-0.47
544	Quartering	2021-07-28 05:31:03	0.31	0.34	94.52	94.52	-0.47
545	Quartering	2021-07-28 05:36:03	0.33	0.38	94.50	94.53	-0.45
546	Quartering	2021-07-28 05:41:03	0.36	0.36	94.48	94.50	-0.42
547	Quartering	2021-07-28 05:46:03	0.36	0.37	94.49	94.55	-0.42
548	Quartering	2021-07-28 05:51:03	0.34	0.37	94.51	94.60	-0.44
549	Quartering	2021-07-28 05:56:03	0.34	0.38	94.54	94.58	-0.44
550	Quartering	2021-07-28 06:01:03	0.33	0.37	94.55	94.63	-0.45
551	Quartering	2021-07-28 06:06:03	0.34	0.37	94.50	94.57	-0.44
552	Quartering	2021-07-28 06:11:03	0.34	0.36	94.47	94.52	-0.45
553	Quartering	2021-07-28 06:16:03	0.33	0.36	94.48	94.53	-0.46
554	Quartering	2021-07-28 06:21:03	0.32	0.36	94.50	94.53	-0.46
555	Quartering	2021-07-28 06:26:03	0.34	0.35	94.49	94.51	-0.44
556	Quartering	2021-07-28 06:31:03	0.34	0.37	94.50	94.50	-0.44
557	Quartering	2021-07-28 06:36:03	0.30	0.35	94.50	94.53	-0.48
558	Quartering	2021-07-28 06:41:03	0.33	0.37	94.48	94.56	-0.46
559	Quartering	2021-07-28 06:46:03	0.36	0.36	94.51	94.53	-0.42
560	Quartering	2021-07-28 06:51:03	0.38	0.38	94.52	94.55	-0.40
561	Quartering	2021-07-28 06:56:03	0.35	0.37	94.47	94.53	-0.44
562	Quartering	2021-07-28 07:01:03	0.36	0.37	94.62	94.63	-0.40
563	Quartering	2021-07-28 07:06:03	0.35	0.38	94.60	94.66	-0.42
564	Quartering	2021-07-28 07:11:03	0.36	0.39	94.68	94.68	-0.40
565	Quartering	2021-07-28 07:16:03	0.37	0.40	94.73	94.73	-0.38
566	Quartering	2021-07-28 07:21:03	0.36	0.40	94.70	94.72	-0.39
567	Quartering	2021-07-28 07:26:03	0.37	0.40	94.68	94.75	-0.38
568	Quartering	2021-07-28 07:31:03	0.39	0.40	94.66	94.68	-0.37
569	Quartering	2021-07-28 07:36:03	0.38	0.40	94.63	94.71	-0.38
570	Quartering	2021-07-28 07:41:03	0.36	0.39	94.69	94.73	-0.39
571	Quartering	2021-07-28 07:46:03	0.39	0.40	94.66	94.69	-0.37
572	Quartering	2021-07-28 07:51:03	0.37	0.39	94.64	94.67	-0.39
573	Quartering	2021-07-28 07:56:03	0.38	0.40	94.68	94.69	-0.37
574	Quartering	2021-07-28 08:01:03	0.39	0.40	94.68	94.73	-0.36
575	Quartering	2021-07-28 08:06:03	0.37	0.39	94.66	94.68	-0.39
576	Quartering	2021-07-28 08:11:03	0.39	0.39	94.80	94.83	-0.35
577	Quartering	2021-07-28 08:16:03	0.44	0.44	94.85	94.87	-0.30
578	Quartering	2021-07-28 08:21:03	0.45	0.45	94.82	94.86	-0.29
579	Quartering	2021-07-28 08:26:03	0.40	0.45	94.77	94.82	-0.34
580	Quartering	2021-07-28 08:31:03	0.44	0.45	94.82	94.85	-0.30
581	Quartering	2021-07-28 08:36:03	0.38	0.44	94.88	94.89	-0.35
582	Quartering	2021-07-28 08:41:03	0.43	0.45	94.90	94.91	-0.30
583	Quartering	2021-07-28 08:46:03	0.42	0.47	94.89	94.99	-0.31
584	Quartering	2021-07-28 08:51:03	0.44	0.45	94.90	94.92	-0.29
585	Quartering	2021-07-28 08:56:03	0.40	0.46	94.90	94.92	-0.32
586	Quartering	2021-07-28 09:01:03	0.45	0.46	95.18	95.18	-0.24
587	Quartering	2021-07-28 09:06:03	0.73	0.73	96.40	96.40	0.22
588	Quartering	2021-07-28 09:11:03	0.88	0.92	96.31	96.69	0.35
589	Quartering	2021-07-28 09:16:03	0.89	0.92	95.79	96.26	0.29
590	Quartering	2021-07-28 09:21:03	0.96	0.96	96.40	96.40	0.45
591	Quartering	2021-07-28 09:26:03	1.12	1.12	96.88	96.88	0.68
592	Quartering	2021-07-28 09:31:03	1.45	1.48	97.40	97.42	1.08
593	Quartering	2021-07-28 09:36:03	1.48	1.54	96.64	97.44	1.00
594	Quartering	2021-07-28 09:41:03	1.35	1.47	96.20	96.58	0.81
595	Quartering	2021-07-28 09:46:03	1.25	1.34	95.91	96.19	0.67
596	Quartering	2021-07-28 09:51:03	1.12	1.25	95.67	95.91	0.51
597	Quartering	2021-07-28 09:56:03	1.01	1.12	95.62	95.70	0.38
598	Quartering	2021-07-28 10:01:03	0.93	1.02	95.48	95.80	0.29
599	Quartering	2021-07-28 10:06:03	0.83	0.95	95.32	95.46	0.17
600	Quartering	2021-07-28 10:11:03	0.79	0.83	95.38	95.42	0.13
601	Quartering	2021-07-28 10:16:03	0.89	0.89	96.38	96.38	0.37
602	Quartering	2021-07-28 10:21:03	2.09	2.09	97.61	97.68	1.75
603	Quartering	2021-07-28 10:26:03	4.76	4.76	96.82	97.57	4.30
604	Quartering	2021-07-28 10:31:03	6.15	6.15	96.56	96.81	5.65
605	Quartering	2021-07-28 10:36:03	7.00	7.00	96.53	96.58	6.49

## Sheet: Exp.1Hum and temp Contr Chamber
Control chamber
Humidity and Temperature
#	Sampling	Date Time, GMT -0300	Temp, °C	RH, %	DewPt, °C
1	T0	2021-07-26 08:12:59	18.30	40.14	4.54
2	T0	2021-07-26 08:17:59	13.19	57.94	5.11
3	T0	2021-07-26 08:22:59	10.34	71.54	5.43
4	T0	2021-07-26 08:27:59	8.79	81.75	5.85
5	T0	2021-07-26 08:32:59	8.02	87.58	6.09
6	T0	2021-07-26 08:37:59	7.72	92.96	6.66
7	T0	2021-07-26 08:42:59	6.27	75.81	2.33
8	T0	2021-07-26 08:47:59	5.02	75.45	1.04
9	T0	2021-07-26 08:52:59	4.34	77.38	0.74
10	T0	2021-07-26 08:57:59	4.83	86.47	2.77
11	T0	2021-07-26 09:02:59	4.23	74.18	0.05
12	T0	2021-07-26 09:07:59	4.60	88.81	2.91
13	T0	2021-07-26 09:12:59	4.48	73.78	0.21
14	T0	2021-07-26 09:17:59	4.32	85.46	2.10
15	T0	2021-07-26 09:22:59	4.84	87.03	2.87
16	T0	2021-07-26 09:27:59	4.15	72.34	-0.38
17	T0	2021-07-26 09:32:59	4.36	87.20	2.43
18	T0	2021-07-26 09:37:59	4.90	85.09	2.61
19	T0	2021-07-26 09:42:59	4.43	75.01	0.39
20	T0	2021-07-26 09:47:59	4.24	75.27	0.26
21	T0	2021-07-26 09:52:59	4.08	75.15	0.08
22	T0	2021-07-26 09:57:59	3.98	73.86	-0.26
23	T0	2021-07-26 10:02:59	4.01	80.89	1.03
24	T0	2021-07-26 10:07:59	4.68	90.32	3.24
25	T0	2021-07-26 10:12:59	4.82	76.42	1.03
26	T0	2021-07-26 10:17:59	4.29	73.39	-0.05
27	T0	2021-07-26 10:22:59	4.69	86.70	2.67
28	T0	2021-07-26 10:27:59	4.71	73.11	0.31
29	T0	2021-07-26 10:32:59	4.58	82.35	1.83
30	T0	2021-07-26 10:37:59	4.96	78.91	1.62
31	T0	2021-07-26 10:42:59	4.35	75.34	0.38
32	T0	2021-07-26 10:47:59	4.83	86.42	2.76
33	T0	2021-07-26 10:52:59	4.81	74.79	0.72
34	T0	2021-07-26 10:57:59	4.61	81.46	1.71
35	T0	2021-07-26 11:02:59	5.00	87.49	3.10
36	T0	2021-07-26 11:07:59	4.45	72.56	-0.05
37	T0	2021-07-26 11:12:59	4.68	83.71	2.17
38	T0	2021-07-26 11:17:59	4.97	77.87	1.44
39	T0	2021-07-26 11:22:59	4.34	73.56	0.04
40	T0	2021-07-26 11:27:59	4.65	85.27	2.40
41	T0	2021-07-26 11:32:59	4.93	78.55	1.52
42	T0	2021-07-26 11:37:59	4.23	71.45	-0.46
43	T0	2021-07-26 11:42:59	4.31	81.33	1.40
44	T0	2021-07-26 11:47:59	4.79	88.26	3.02
45	T0	2021-07-26 11:52:59	4.72	81.08	1.75
46	T0	2021-07-26 11:57:59	5.04	89.06	3.39
47	T0	2021-07-26 12:02:59	5.37	92.93	4.32
48	T0	2021-07-26 12:07:59	5.66	90.62	4.25
49	T0	2021-07-26 12:12:59	4.60	71.12	-0.18
50	T0	2021-07-26 12:17:59	4.56	82.22	1.79
51	T0	2021-07-26 12:22:59	4.95	88.54	3.22
52	T0	2021-07-26 12:27:59	4.57	71.80	-0.08
53	T0	2021-07-26 12:32:59	4.49	81.40	1.59
54	T0	2021-07-26 12:37:59	4.83	86.90	2.84
55	T0	2021-07-26 12:42:59	4.69	72.99	0.27
56	T0	2021-07-26 12:47:59	4.61	81.53	1.73
57	T0	2021-07-26 12:52:59	4.81	78.71	1.43
58	T0	2021-07-26 12:57:59	4.43	77.74	0.88
59	T0	2021-07-26 13:02:59	4.71	85.01	2.41
60	T0	2021-07-26 13:07:59	4.73	72.58	0.23
61	T0	2021-07-26 13:12:59	4.50	79.87	1.33
62	T0	2021-07-26 13:17:59	4.81	85.55	2.60
63	T0	2021-07-26 13:22:59	5.07	88.60	3.35
64	T0	2021-07-26 13:27:59	4.45	71.97	-0.16
65	T0	2021-07-26 13:32:59	4.61	82.21	1.84
66	T0	2021-07-26 13:37:59	4.91	84.84	2.58
67	T0	2021-07-26 13:42:59	4.44	73.72	0.16
68	T0	2021-07-26 13:47:59	4.62	82.32	1.87
69	T0	2021-07-26 13:52:59	4.88	79.77	1.68
70	T0	2021-07-26 13:57:59	4.47	76.24	0.66
71	T0	2021-07-26 14:02:59	4.71	83.73	2.19
72	T0	2021-07-26 14:07:59	5.02	87.13	3.06
73	T0	2021-07-26 14:12:59	5.13	82.95	2.48
74	T0	2021-07-26 14:17:59	4.49	73.21	0.12
75	T0	2021-07-26 14:22:59	4.58	81.70	1.72
76	T0	2021-07-26 14:27:59	4.92	86.24	2.82
77	T0	2021-07-26 14:32:59	4.45	72.88	0.01
78	T0	2021-07-26 14:37:59	4.62	82.18	1.85
79	T0	2021-07-26 14:42:59	4.89	86.43	2.82
80	T0	2021-07-26 14:47:59	4.61	71.69	-0.06
81	T0	2021-07-26 14:52:59	4.49	79.60	1.28
82	T0	2021-07-26 14:57:59	4.79	84.90	2.47
83	T0	2021-07-26 15:02:59	4.80	76.26	0.98
84	T0	2021-07-26 15:07:59	4.37	75.60	0.45
85	T0	2021-07-26 15:12:59	4.60	82.15	1.82
86	T0	2021-07-26 15:17:59	4.87	86.28	2.77
87	T0	2021-07-26 15:22:59	5.06	88.14	3.26
88	T0	2021-07-26 15:27:59	5.00	76.61	1.23
89	T0	2021-07-26 15:32:59	4.37	74.27	0.20
90	T0	2021-07-26 15:37:59	4.54	81.80	1.71
91	T0	2021-07-26 15:42:59	4.79	86.09	2.67
92	T0	2021-07-26 15:47:59	4.45	72.05	-0.14
93	T0	2021-07-26 15:52:59	4.53	81.36	1.62
94	T0	2021-07-26 15:57:59	4.78	85.53	2.56
95	T0	2021-07-26 16:02:59	4.93	82.18	2.15
96	T0	2021-07-26 16:07:59	4.37	74.61	0.26
97	T0	2021-07-26 16:12:59	4.51	81.60	1.64
98	T0	2021-07-26 16:17:59	4.80	85.40	2.56
99	T0	2021-07-26 16:22:59	4.88	79.61	1.65
100	T0	2021-07-26 16:27:59	4.45	76.73	0.73
101	T0	2021-07-26 16:32:59	4.63	82.97	1.99
102	T0	2021-07-26 16:37:59	4.87	86.15	2.75
103	T0	2021-07-26 16:42:59	4.84	75.80	0.94
104	T0	2021-07-26 16:47:59	4.36	77.28	0.74
105	T0	2021-07-26 16:52:59	4.56	82.58	1.85
106	T0	2021-07-26 16:57:59	4.79	85.78	2.62
107	T0	2021-07-26 17:02:59	4.38	73.21	0.02
108	T0	2021-07-26 17:07:59	4.46	80.58	1.41
109	T0	2021-07-26 17:12:59	4.71	84.60	2.34
110	T0	2021-07-26 17:17:59	4.90	86.75	2.88
111	T0	2021-07-26 17:22:59	5.05	88.37	3.29
112	T0	2021-07-26 17:27:59	4.75	73.53	0.43
113	T0	2021-07-26 17:32:59	4.31	77.66	0.76
114	T0	2021-07-26 17:37:59	4.56	83.02	1.93
115	T0	2021-07-26 17:42:59	4.79	85.75	2.61
116	T0	2021-07-26 17:47:59	4.69	74.45	0.55
117	T0	2021-07-26 17:52:59	4.34	77.20	0.71
118	T0	2021-07-26 17:57:59	4.51	82.51	1.80
119	T0	2021-07-26 18:02:59	4.80	85.70	2.61
120	T0	2021-07-26 18:07:59	4.58	73.22	0.20
121	T1	2021-07-26 18:12:59	4.38	78.88	1.05
122	T1	2021-07-26 18:17:59	4.62	83.34	2.04
123	T1	2021-07-26 18:22:59	4.81	85.91	2.66
124	T1	2021-07-26 18:27:59	4.78	78.02	1.28
125	T1	2021-07-26 18:32:59	4.31	77.24	0.68
126	T1	2021-07-26 18:37:59	4.51	82.38	1.78
127	T1	2021-07-26 18:42:59	4.71	85.59	2.50
128	T1	2021-07-26 18:47:59	4.82	82.73	2.14
129	T1	2021-07-26 18:52:59	4.31	77.41	0.71
130	T1	2021-07-26 18:57:59	4.48	82.68	1.79
131	T1	2021-07-26 19:02:59	4.68	85.78	2.51
132	T1	2021-07-26 19:07:59	4.80	82.88	2.14
133	T1	2021-07-26 19:12:59	4.28	76.81	0.57
134	T1	2021-07-26 19:17:59	4.45	82.25	1.69
135	T1	2021-07-26 19:22:59	4.64	85.10	2.36
136	T1	2021-07-26 19:27:59	4.81	87.01	2.84
137	T1	2021-07-26 19:32:59	4.52	73.09	0.13
138	T1	2021-07-26 19:37:59	4.37	79.86	1.21
139	T1	2021-07-26 19:42:59	4.56	84.15	2.12
140	T1	2021-07-26 19:47:59	4.73	86.45	2.66
141	T1	2021-07-26 19:52:59	4.39	73.19	0.02
142	T1	2021-07-26 19:57:59	4.33	79.33	1.07
143	T1	2021-07-26 20:02:59	4.52	83.79	2.02
144	T1	2021-07-26 20:07:59	4.72	87.15	2.77
145	T1	2021-07-26 20:12:59	4.84	84.16	2.40
146	T1	2021-07-26 20:17:59	4.34	77.26	0.72
147	T1	2021-07-26 20:22:59	4.47	82.72	1.79
148	T1	2021-07-26 20:27:59	4.65	85.60	2.45
149	T1	2021-07-26 20:32:59	4.82	87.07	2.86
150	T1	2021-07-26 20:37:59	4.31	74.76	0.23
151	T1	2021-07-26 20:42:59	4.39	81.44	1.50
152	T1	2021-07-26 20:47:59	4.57	85.01	2.27
153	T1	2021-07-26 20:52:59	4.77	87.47	2.87
154	T1	2021-07-26 20:57:59	4.49	74.48	0.35
155	T1	2021-07-26 21:02:59	4.30	79.15	1.01
156	T1	2021-07-26 21:07:59	4.52	84.12	2.08
157	T1	2021-07-26 21:12:59	4.68	86.00	2.55
158	T1	2021-07-26 21:17:59	4.82	87.65	2.95
159	T1	2021-07-26 21:22:59	4.33	75.77	0.44
160	T1	2021-07-26 21:27:59	4.47	82.04	1.68
161	T1	2021-07-26 21:32:59	4.64	85.82	2.48
162	T1	2021-07-26 21:37:59	4.82	87.45	2.92
163	T1	2021-07-26 21:42:59	4.44	73.68	0.15
164	T1	2021-07-26 21:47:59	4.41	80.99	1.43
165	T1	2021-07-26 21:52:59	4.57	84.57	2.20
166	T1	2021-07-26 21:57:59	4.74	86.42	2.67
167	T1	2021-07-26 22:02:59	4.78	78.98	1.45
168	T1	2021-07-26 22:07:59	4.39	78.95	1.07
169	T1	2021-07-26 22:12:59	4.52	82.94	1.88
170	T1	2021-07-26 22:17:59	4.64	85.72	2.46
171	T1	2021-07-26 22:22:59	4.77	87.27	2.84
172	T1	2021-07-26 22:27:59	4.91	88.33	3.15
173	T1	2021-07-26 22:32:59	4.83	79.99	1.68
174	T1	2021-07-26 22:37:59	4.46	79.83	1.29
175	T1	2021-07-26 22:42:59	4.53	83.68	2.02
176	T1	2021-07-26 22:47:59	4.71	86.30	2.62
177	T1	2021-07-26 22:52:59	4.83	87.86	3.00
178	T1	2021-07-26 22:57:59	4.91	86.93	2.92
179	T1	2021-07-26 23:02:59	4.43	77.16	0.78
180	T1	2021-07-26 23:07:59	4.47	82.62	1.78
181	T1	2021-07-26 23:12:59	4.64	85.71	2.46
182	T1	2021-07-26 23:17:59	4.77	87.06	2.80
183	T1	2021-07-26 23:22:59	4.87	88.28	3.10
184	T1	2021-07-26 23:27:59	4.94	89.14	3.31
185	T1	2021-07-26 23:32:59	4.47	74.82	0.40
186	T1	2021-07-26 23:37:59	4.42	81.67	1.56
187	T1	2021-07-26 23:42:59	4.58	84.92	2.26
188	T1	2021-07-26 23:47:59	4.74	87.03	2.77
189	T1	2021-07-26 23:52:59	4.83	88.42	3.09
190	T1	2021-07-26 23:57:59	4.43	78.78	1.07
191	T1	2021-07-27 00:02:59	4.50	83.62	1.97
192	T1	2021-07-27 00:07:59	4.66	86.83	2.66
193	T1	2021-07-27 00:12:59	4.78	88.54	3.05
194	T1	2021-07-27 00:17:59	4.89	89.35	3.29
195	T1	2021-07-27 00:22:59	4.76	79.24	1.47
196	T1	2021-07-27 00:27:59	4.39	80.40	1.32
197	T1	2021-07-27 00:32:59	4.53	84.97	2.23
198	T1	2021-07-27 00:37:59	4.68	87.62	2.81
199	T1	2021-07-27 00:42:59	4.80	89.06	3.16
200	T1	2021-07-27 00:47:59	4.91	89.82	3.38
201	T1	2021-07-27 00:52:59	4.59	76.78	0.87
202	T1	2021-07-27 00:57:59	4.41	82.71	1.73
203	T1	2021-07-27 01:02:59	4.56	85.77	2.38
204	T1	2021-07-27 01:07:59	4.74	87.69	2.87
205	T1	2021-07-27 01:12:59	4.79	89.15	3.16
206	T1	2021-07-27 01:17:59	4.44	77.74	0.90
207	T1	2021-07-27 01:22:59	4.44	83.63	1.91
208	T1	2021-07-27 01:27:59	4.60	86.33	2.52
209	T1	2021-07-27 01:32:59	4.74	88.70	3.04
210	T1	2021-07-27 01:37:59	4.82	90.36	3.38
211	T1	2021-07-27 01:42:59	4.93	91.44	3.66
212	T1	2021-07-27 01:47:59	5.03	92.19	3.87
213	T1	2021-07-27 01:52:59	5.12	92.70	4.04
214	T1	2021-07-27 01:57:59	5.16	93.24	4.16
215	T1	2021-07-27 02:02:59	5.21	93.65	4.27
216	T1	2021-07-27 02:07:59	5.27	93.96	4.38
217	T1	2021-07-27 02:12:59	5.34	94.12	4.47
218	T1	2021-07-27 02:17:59	5.35	94.42	4.53
219	T1	2021-07-27 02:22:59	5.38	95.10	4.66
220	T1	2021-07-27 02:27:59	4.61	82.67	1.92
221	T1	2021-07-27 02:32:59	4.59	87.57	2.71
222	T1	2021-07-27 02:37:59	4.64	80.19	1.53
223	T1	2021-07-27 02:42:59	4.36	83.44	1.81
224	T1	2021-07-27 02:47:59	4.52	86.74	2.51
225	T1	2021-07-27 02:52:59	4.69	87.97	2.88
226	T1	2021-07-27 02:57:59	4.75	82.52	2.03
227	T1	2021-07-27 03:02:59	4.34	81.20	1.41
228	T1	2021-07-27 03:07:59	4.47	84.79	2.14
229	T1	2021-07-27 03:12:59	4.62	86.82	2.62
230	T1	2021-07-27 03:17:59	4.74	88.05	2.93
231	T1	2021-07-27 03:22:59	4.56	76.55	0.80
232	T1	2021-07-27 03:27:59	4.35	82.55	1.65
233	T1	2021-07-27 03:32:59	4.49	84.62	2.13
234	T1	2021-07-27 03:37:59	4.62	85.99	2.48
235	T1	2021-07-27 03:42:59	4.73	87.70	2.87
236	T1	2021-07-27 03:47:59	4.79	89.14	3.16
237	T1	2021-07-27 03:52:59	4.88	89.81	3.35
238	T1	2021-07-27 03:57:59	4.91	90.43	3.48
239	T1	2021-07-27 04:02:59	4.56	76.24	0.74
240	T1	2021-07-27 04:07:59	4.36	82.89	1.71
241	T1	2021-07-27 04:12:59	4.50	85.44	2.28
242	T1	2021-07-27 04:17:59	4.66	86.68	2.64
243	T1	2021-07-27 04:22:59	4.74	88.40	2.99
244	T1	2021-07-27 04:27:59	4.38	77.35	0.77
245	T1	2021-07-27 04:32:59	4.35	82.09	1.57
246	T1	2021-07-27 04:37:59	4.50	84.37	2.10
247	T1	2021-07-27 04:42:59	4.59	86.23	2.49
248	T1	2021-07-27 04:47:59	4.68	87.23	2.75
249	T1	2021-07-27 04:52:59	4.74	88.15	2.95
250	T1	2021-07-27 04:57:59	4.39	77.30	0.78
251	T1	2021-07-27 05:02:59	4.35	81.65	1.49
252	T1	2021-07-27 05:07:59	4.49	84.30	2.08
253	T2	2021-07-27 05:12:59	4.60	86.22	2.50
254	T2	2021-07-27 05:17:59	4.69	86.88	2.70
255	T2	2021-07-27 05:22:59	4.73	85.40	2.49
256	T2	2021-07-27 05:27:59	4.29	79.98	1.14
257	T2	2021-07-27 05:32:59	4.42	83.83	1.93
258	T2	2021-07-27 05:37:59	4.56	87.53	2.67
259	T2	2021-07-27 05:42:59	4.65	89.47	3.07
260	T2	2021-07-27 05:47:59	4.79	90.84	3.43
261	T2	2021-07-27 05:52:59	4.86	91.62	3.61
262	T2	2021-07-27 05:57:59	4.74	79.46	1.49
263	T2	2021-07-27 06:02:59	4.36	83.67	1.85
264	T2	2021-07-27 06:07:59	4.48	88.19	2.70
265	T2	2021-07-27 06:12:59	4.60	89.03	2.95
266	T2	2021-07-27 06:17:59	4.69	89.74	3.16
267	T2	2021-07-27 06:22:59	4.59	77.53	1.00
268	T2	2021-07-27 06:27:59	4.29	82.26	1.54
269	T2	2021-07-27 06:32:59	4.41	85.17	2.14
270	T2	2021-07-27 06:37:59	4.51	86.71	2.49
271	T2	2021-07-27 06:42:59	4.58	87.76	2.73
272	T2	2021-07-27 06:47:59	4.67	88.60	2.96
273	T2	2021-07-27 06:52:59	4.28	78.90	0.94
274	T2	2021-07-27 06:57:59	4.33	83.38	1.77
275	T2	2021-07-27 07:02:59	4.42	85.91	2.27
276	T2	2021-07-27 07:07:59	4.56	86.90	2.57
277	T2	2021-07-27 07:12:59	4.59	87.45	2.69
278	T2	2021-07-27 07:17:59	4.65	88.45	2.91
279	T2	2021-07-27 07:22:59	4.39	76.16	0.57
280	T2	2021-07-27 07:27:59	4.29	82.64	1.60
281	T2	2021-07-27 07:32:59	4.39	85.92	2.25
282	T2	2021-07-27 07:37:59	4.49	87.24	2.56
283	T2	2021-07-27 07:42:59	4.60	88.68	2.90
284	T2	2021-07-27 07:47:59	4.65	89.59	3.09
285	T2	2021-07-27 07:52:59	4.41	78.22	0.95
286	T2	2021-07-27 07:57:59	4.30	82.91	1.66
287	T2	2021-07-27 08:02:59	4.41	85.11	2.13
288	T2	2021-07-27 08:07:59	4.48	86.52	2.43
289	T2	2021-07-27 08:12:59	4.56	88.27	2.79
290	T2	2021-07-27 08:17:59	4.60	89.37	3.00
291	T2	2021-07-27 08:22:59	4.44	77.36	0.83
292	T2	2021-07-27 08:27:59	3.13	65.89	-2.62
293	T2	2021-07-27 08:32:59	2.16	64.45	-3.84
294	T2	2021-07-27 08:37:59	1.68	65.76	-4.03
295	T2	2021-07-27 08:42:59	1.27	64.21	-4.74
296	T2	2021-07-27 08:47:59	0.91	63.37	-5.26
297	T2	2021-07-27 08:52:59	0.71	65.28	-5.06
298	T2	2021-07-27 08:57:59	0.53	64.37	-5.41
299	T2	2021-07-27 09:02:59	0.46	66.48	-5.06
300	T2	2021-07-27 09:07:59	0.45	65.08	-5.35
301	T2	2021-07-27 09:12:59	0.30	64.55	-5.60
302	T2	2021-07-27 09:17:59	0.27	63.79	-5.78
303	T2	2021-07-27 09:22:59	0.14	64.86	-5.69
304	T2	2021-07-27 09:27:59	0.18	67.55	-5.11
305	T2	2021-07-27 09:32:59	0.20	66.80	-5.24
306	T2	2021-07-27 09:37:59	0.14	64.90	-5.68
307	T2	2021-07-27 09:42:59	-0.05	63.46	-6.15
308	T2	2021-07-27 09:47:59	-0.11	66.77	-5.54
309	T2	2021-07-27 09:52:59	-0.09	64.70	-5.93
310	T2	2021-07-27 09:57:59	-0.26	63.51	-6.34
311	T2	2021-07-27 10:02:59	-0.35	64.25	-6.27
312	T2	2021-07-27 10:07:59	-0.35	63.87	-6.35
313	T2	2021-07-27 10:12:59	-0.47	63.01	-6.65
314	T2	2021-07-27 10:17:59	-0.52	65.81	-6.12
315	T2	2021-07-27 10:22:59	-0.12	70.55	-4.83
316	T2	2021-07-27 10:27:59	0.52	75.08	-3.38
317	T2	2021-07-27 10:32:59	1.02	78.69	-2.27
318	T2	2021-07-27 10:37:59	1.38	80.54	-1.60
319	T2	2021-07-27 10:42:59	1.02	69.63	-3.91
320	T2	2021-07-27 10:47:59	0.13	64.78	-5.71
321	T2	2021-07-27 10:52:59	-0.50	63.40	-6.59
322	T2	2021-07-27 10:57:59	-0.75	65.35	-6.44
323	T2	2021-07-27 11:02:59	-0.81	64.98	-6.56
324	T2	2021-07-27 11:07:59	-1.10	62.68	-7.31
325	T2	2021-07-27 11:12:59	-1.21	64.12	-7.13
326	T2	2021-07-27 11:17:59	-1.20	66.10	-6.72
327	T2	2021-07-27 11:22:59	-1.25	63.25	-7.33
328	T2	2021-07-27 11:27:59	-1.47	63.00	-7.60
329	T2	2021-07-27 11:32:59	-1.45	66.95	-6.79
330	T2	2021-07-27 11:37:59	-1.29	68.31	-6.37
331	T2	2021-07-27 11:42:59	-1.35	64.04	-7.27
332	T2	2021-07-27 11:47:59	-1.08	68.96	-6.04
333	T2	2021-07-27 11:52:59	-0.50	73.37	-4.67
334	T2	2021-07-27 11:57:59	0.00	75.03	-3.90
335	T2	2021-07-27 12:02:59	0.35	76.46	-3.30
336	T2	2021-07-27 12:07:59	0.57	77.64	-2.89
337	T2	2021-07-27 12:12:59	0.79	78.70	-2.49
338	T2	2021-07-27 12:17:59	0.92	79.55	-2.21
339	T2	2021-07-27 12:22:59	1.01	80.37	-1.99
340	T2	2021-07-27 12:27:59	1.11	81.57	-1.69
341	T2	2021-07-27 12:32:59	1.17	82.31	-1.51
342	T2	2021-07-27 12:37:59	1.26	83.27	-1.26
343	T2	2021-07-27 12:42:59	1.36	84.30	-1.00
344	T2	2021-07-27 12:47:59	1.39	84.98	-0.86
345	T2	2021-07-27 12:52:59	1.42	85.47	-0.75
346	T2	2021-07-27 12:57:59	1.50	85.55	-0.66
347	T2	2021-07-27 13:02:59	1.51	86.19	-0.55
348	T2	2021-07-27 13:07:59	1.54	86.55	-0.46
349	T2	2021-07-27 13:12:59	1.61	86.62	-0.38
350	T2	2021-07-27 13:17:59	1.58	87.15	-0.32
351	T2	2021-07-27 13:22:59	1.62	87.29	-0.27
352	T2	2021-07-27 13:27:59	1.66	87.43	-0.20
353	T2	2021-07-27 13:32:59	1.69	87.90	-0.10
354	T2	2021-07-27 13:37:59	1.73	88.04	-0.03
355	T2	2021-07-27 13:42:59	1.71	88.42	0.00
356	T2	2021-07-27 13:47:59	1.75	88.13	-0.01
357	T2	2021-07-27 13:52:59	1.73	88.29	0.01
358	T2	2021-07-27 13:57:59	1.76	88.84	0.11
359	T2	2021-07-27 14:02:59	1.81	88.84	0.17
360	T2	2021-07-27 14:07:59	1.80	88.89	0.16
361	T2	2021-07-27 14:12:59	1.81	89.12	0.21
362	T2	2021-07-27 14:17:59	1.82	89.35	0.25
363	T2	2021-07-27 14:22:59	1.82	89.22	0.24
364	T2	2021-07-27 14:27:59	1.83	89.55	0.30
365	T2	2021-07-27 14:32:59	1.87	89.77	0.37
366	T2	2021-07-27 14:37:59	1.88	89.75	0.38
367	T2	2021-07-27 14:42:59	1.90	89.74	0.39
368	T2	2021-07-27 14:47:59	1.91	89.90	0.42
369	T2	2021-07-27 14:52:59	1.88	90.11	0.44
370	T2	2021-07-27 14:57:59	1.93	90.08	0.47
371	T2	2021-07-27 15:02:59	1.92	90.19	0.48
372	T2	2021-07-27 15:07:59	1.91	90.34	0.49
373	T3	2021-07-27 15:12:59	1.95	90.40	0.54
374	T3	2021-07-27 15:17:59	1.91	90.58	0.53
375	T3	2021-07-27 15:22:59	1.94	90.81	0.60
376	T3	2021-07-27 15:27:59	1.93	90.87	0.59
377	T3	2021-07-27 15:32:59	1.96	90.94	0.64
378	T3	2021-07-27 15:37:59	1.93	90.93	0.60
379	T3	2021-07-27 15:42:59	1.98	91.02	0.67
380	T3	2021-07-27 15:47:59	2.01	91.14	0.72
381	T3	2021-07-27 15:52:59	1.95	91.08	0.65
382	T3	2021-07-27 15:57:59	2.03	91.17	0.75
383	T3	2021-07-27 16:02:59	2.03	91.39	0.78
384	T3	2021-07-27 16:07:59	2.02	91.68	0.81
385	T3	2021-07-27 16:12:59	2.06	91.73	0.85
386	T3	2021-07-27 16:17:59	2.08	91.84	0.89
387	T3	2021-07-27 16:22:59	2.06	91.90	0.88
388	T3	2021-07-27 16:27:59	2.10	92.02	0.94
389	T3	2021-07-27 16:32:59	2.11	92.07	0.96
390	T3	2021-07-27 16:37:59	2.10	92.16	0.96
391	T3	2021-07-27 16:42:59	2.10	92.42	1.00
392	T3	2021-07-27 16:47:59	2.13	92.31	1.01
393	T3	2021-07-27 16:52:59	2.14	92.38	1.04
394	T3	2021-07-27 16:57:59	2.11	92.45	1.01
395	T3	2021-07-27 17:02:59	2.15	92.39	1.05
396	T3	2021-07-27 17:07:59	2.16	92.64	1.10
397	T3	2021-07-27 17:12:59	2.14	92.65	1.08
398	T3	2021-07-27 17:17:59	2.17	93.45	1.23
399	T3	2021-07-27 17:22:59	2.24	94.38	1.43
400	T3	2021-07-27 17:27:59	2.27	94.18	1.43
401	T3	2021-07-27 17:32:59	2.26	93.95	1.39
402	T3	2021-07-27 17:37:59	2.25	93.81	1.36
403	T3	2021-07-27 17:42:59	2.30	93.94	1.43
404	T3	2021-07-27 17:47:59	2.28	94.24	1.45
405	T3	2021-07-27 17:52:59	2.40	95.70	1.78
406	T3	2021-07-27 17:57:59	2.52	96.31	1.99
407	T3	2021-07-27 18:02:59	2.62	96.63	2.14
408	T3	2021-07-27 18:07:59	2.72	96.62	2.24
409	T3	2021-07-27 18:12:59	2.75	96.58	2.26
410	T3	2021-07-27 18:17:59	2.82	96.60	2.33
411	T3	2021-07-27 18:22:59	2.85	96.77	2.39
412	T3	2021-07-27 18:27:59	2.82	96.13	2.26
413	T3	2021-07-27 18:32:59	2.75	95.65	2.13
414	T3	2021-07-27 18:37:59	2.69	95.50	2.04
415	T3	2021-07-27 18:42:59	2.69	95.74	2.08
416	T3	2021-07-27 18:47:59	2.65	96.07	2.08
417	T3	2021-07-27 18:52:59	2.67	96.46	2.16
418	T3	2021-07-27 18:57:59	2.76	97.36	2.39
419	T3	2021-07-27 19:02:59	2.90	97.85	2.60
420	T3	2021-07-27 19:07:59	3.00	98.05	2.72
421	T3	2021-07-27 19:12:59	3.10	98.31	2.86
422	T3	2021-07-27 19:17:59	3.17	98.40	2.94
423	T3	2021-07-27 19:22:59	3.23	98.41	3.00
424	T3	2021-07-27 19:27:59	3.23	98.48	3.01
425	T3	2021-07-27 19:32:59	3.31	98.58	3.11
426	T3	2021-07-27 19:37:59	3.39	98.64	3.19
427	T3	2021-07-27 19:42:59	3.33	98.32	3.09
428	T3	2021-07-27 19:47:59	3.32	98.24	3.07
429	T3	2021-07-27 19:52:59	3.24	98.06	2.96
430	T3	2021-07-27 19:57:59	3.21	98.02	2.93
431	T3	2021-07-27 20:02:59	3.19	97.99	2.91
432	T3	2021-07-27 20:07:59	3.14	97.93	2.85
433	T3	2021-07-27 20:12:59	3.17	97.89	2.87
434	T3	2021-07-27 20:17:59	3.16	97.98	2.87
435	T3	2021-07-27 20:22:59	2.36	82.32	-0.34
436	T3	2021-07-27 20:27:59	0.80	74.19	-3.27
437	T3	2021-07-27 20:32:59	-0.06	71.97	-4.50
438	T3	2021-07-27 20:37:59	-0.59	68.58	-5.65
439	T3	2021-07-27 20:42:59	-1.06	67.23	-6.36
440	T3	2021-07-27 20:47:59	-1.27	71.24	-5.80
441	T3	2021-07-27 20:52:59	-1.13	71.48	-5.63
442	T3	2021-07-27 20:57:59	-1.20	69.22	-6.12
443	T3	2021-07-27 21:02:59	-1.47	65.81	-7.03
444	T3	2021-07-27 21:07:59	-1.77	63.51	-7.78
445	T3	2021-07-27 21:12:59	-1.98	66.59	-7.36
446	T3	2021-07-27 21:17:59	-2.06	63.90	-7.98
447	T3	2021-07-27 21:22:59	-2.31	63.88	-8.21
448	T3	2021-07-27 21:27:59	-2.33	66.36	-7.75
449	T3	2021-07-27 21:32:59	-2.31	64.79	-8.03
450	T3	2021-07-27 21:37:59	-2.49	63.44	-8.48
451	T3	2021-07-27 21:42:59	-2.54	64.93	-8.23
452	T3	2021-07-27 21:47:59	-2.69	63.17	-8.72
453	T3	2021-07-27 21:52:59	-2.81	62.62	-8.95
454	T3	2021-07-27 21:57:59	-2.82	65.06	-8.47
455	T3	2021-07-27 22:02:59	-2.87	64.14	-8.69
456	T3	2021-07-27 22:07:59	-2.94	63.53	-8.89
457	T3	2021-07-27 22:12:59	-2.93	65.03	-8.58
458	T3	2021-07-27 22:17:59	-3.00	64.18	-8.81
459	T3	2021-07-27 22:22:59	-3.04	64.51	-8.78
460	T3	2021-07-27 22:27:59	-3.05	63.25	-9.05
461	T3	2021-07-27 22:32:59	-3.17	63.15	-9.18
462	T3	2021-07-27 22:37:59	-3.22	64.89	-8.88
463	T3	2021-07-27 22:42:59	-3.27	64.17	-9.08
464	T3	2021-07-27 22:47:59	-3.34	62.96	-9.38
465	T3	2021-07-27 22:52:59	-3.40	64.87	-9.06
466	T3	2021-07-27 22:57:59	-3.32	64.41	-9.07
467	T3	2021-07-27 23:02:59	-3.41	63.38	-9.37
468	T3	2021-07-27 23:07:59	-3.47	64.27	-9.24
469	T3	2021-07-27 23:12:59	-3.39	66.90	-8.66
470	T3	2021-07-27 23:17:59	-3.45	64.51	-9.17
471	T3	2021-07-27 23:22:59	-2.98	67.30	-8.19
472	T3	2021-07-27 23:27:59	-2.35	70.07	-7.06
473	T3	2021-07-27 23:32:59	-1.88	72.04	-6.25
474	T3	2021-07-27 23:37:59	-1.48	73.99	-5.51
475	T3	2021-07-27 23:42:59	-1.36	72.28	-5.71
476	T3	2021-07-27 23:47:59	-2.05	67.91	-7.18
477	T3	2021-07-27 23:52:59	-2.37	70.35	-7.03
478	T3	2021-07-27 23:57:59	-2.67	67.22	-7.91
479	T3	2021-07-28 00:02:59	-2.97	65.55	-8.52
480	T3	2021-07-28 00:07:59	-3.13	67.38	-8.32
481	T3	2021-07-28 00:12:59	-3.16	67.47	-8.32
482	T3	2021-07-28 00:17:59	-3.23	67.53	-8.38
483	T3	2021-07-28 00:22:59	-3.28	67.26	-8.49
484	T3	2021-07-28 00:27:59	-3.18	70.52	-7.77
485	T3	2021-07-28 00:32:59	-3.17	68.81	-8.08
486	T3	2021-07-28 00:37:59	-3.23	67.65	-8.36
487	T3	2021-07-28 00:42:59	-3.36	66.89	-8.63
488	T3	2021-07-28 00:47:59	-3.38	68.88	-8.27
489	T3	2021-07-28 00:52:59	-3.22	71.89	-7.57
490	T3	2021-07-28 00:57:59	-3.04	73.89	-7.04
491	T3	2021-07-28 01:02:59	-2.90	71.43	-7.34
492	T3	2021-07-28 01:07:59	-3.11	68.07	-8.17
493	Quartering	2021-07-28 01:12:59	-3.30	66.22	-8.69
494	Quartering	2021-07-28 01:17:59	-3.46	66.20	-8.85
495	Quartering	2021-07-28 01:22:59	-3.55	67.30	-8.74
496	Quartering	2021-07-28 01:27:59	-3.61	66.04	-9.03
497	Quartering	2021-07-28 01:32:59	-3.48	68.25	-8.48
498	Quartering	2021-07-28 01:37:59	-2.83	70.93	-7.37
499	Quartering	2021-07-28 01:42:59	-2.30	73.91	-6.32
500	Quartering	2021-07-28 01:47:59	-1.91	76.03	-5.57
501	Quartering	2021-07-28 01:52:59	-1.65	77.45	-5.08
502	Quartering	2021-07-28 01:57:59	-1.46	78.77	-4.67
503	Quartering	2021-07-28 02:02:59	-1.29	80.07	-4.28
504	Quartering	2021-07-28 02:07:59	-1.20	81.19	-4.02
505	Quartering	2021-07-28 02:12:59	-1.06	82.08	-3.74
506	Quartering	2021-07-28 02:17:59	-0.98	82.76	-3.54
507	Quartering	2021-07-28 02:22:59	-0.91	83.13	-3.42
508	Quartering	2021-07-28 02:27:59	-0.89	83.74	-3.30
509	Quartering	2021-07-28 02:32:59	-0.80	84.09	-3.15
510	Quartering	2021-07-28 02:37:59	-0.75	84.67	-3.01
511	Quartering	2021-07-28 02:42:59	-0.69	85.03	-2.89
512	Quartering	2021-07-28 02:47:59	-0.67	85.17	-2.85
513	Quartering	2021-07-28 02:52:59	-0.62	85.87	-2.70
514	Quartering	2021-07-28 02:57:59	-0.56	86.51	-2.54
515	Quartering	2021-07-28 03:02:59	-0.53	86.76	-2.47
516	Quartering	2021-07-28 03:07:59	-0.49	87.11	-2.37
517	Quartering	2021-07-28 03:12:59	-0.47	87.18	-2.35
518	Quartering	2021-07-28 03:17:59	-0.46	87.32	-2.31
519	Quartering	2021-07-28 03:22:59	-0.44	87.43	-2.28
520	Quartering	2021-07-28 03:27:59	-0.40	87.56	-2.21
521	Quartering	2021-07-28 03:32:59	-0.41	87.91	-2.17
522	Quartering	2021-07-28 03:37:59	-0.39	87.99	-2.14
523	Quartering	2021-07-28 03:42:59	-0.37	88.37	-2.06
524	Quartering	2021-07-28 03:47:59	-0.35	88.36	-2.04
525	Quartering	2021-07-28 03:52:59	-0.35	88.55	-2.01
526	Quartering	2021-07-28 03:57:59	-0.30	88.93	-1.91
527	Quartering	2021-07-28 04:02:59	-0.30	89.02	-1.90
528	Quartering	2021-07-28 04:07:59	-0.26	89.30	-1.81
529	Quartering	2021-07-28 04:12:59	-0.26	89.49	-1.78
530	Quartering	2021-07-28 04:17:59	-0.23	89.83	-1.70
531	Quartering	2021-07-28 04:22:59	-0.24	90.04	-1.68
532	Quartering	2021-07-28 04:27:59	-0.24	90.44	-1.62
533	Quartering	2021-07-28 04:32:59	-0.23	90.75	-1.56
534	Quartering	2021-07-28 04:37:59	-0.22	91.20	-1.48
535	Quartering	2021-07-28 04:42:59	-0.21	91.19	-1.47
536	Quartering	2021-07-28 04:47:59	-0.20	91.45	-1.42
537	Quartering	2021-07-28 04:52:59	-0.15	91.82	-1.33
538	Quartering	2021-07-28 04:57:59	-0.19	92.19	-1.30
539	Quartering	2021-07-28 05:02:59	-0.16	92.48	-1.24
540	Quartering	2021-07-28 05:07:59	-0.20	92.63	-1.25
541	Quartering	2021-07-28 05:12:59	-0.16	92.98	-1.17
542	Quartering	2021-07-28 05:17:59	-0.13	92.96	-1.14
543	Quartering	2021-07-28 05:22:59	-0.14	93.07	-1.13
544	Quartering	2021-07-28 05:27:59	-0.14	93.22	-1.11
545	Quartering	2021-07-28 05:32:59	-0.11	93.32	-1.06
546	Quartering	2021-07-28 05:37:59	-0.10	93.53	-1.02
547	Quartering	2021-07-28 05:42:59	-0.16	93.54	-1.08
548	Quartering	2021-07-28 05:47:59	-0.13	93.73	-1.02
549	Quartering	2021-07-28 05:52:59	-0.10	93.90	-0.97
550	Quartering	2021-07-28 05:57:59	-0.08	94.17	-0.91
551	Quartering	2021-07-28 06:02:59	-0.08	94.18	-0.91
552	Quartering	2021-07-28 06:07:59	-0.10	94.11	-0.94
553	Quartering	2021-07-28 06:12:59	-0.09	94.18	-0.91
554	Quartering	2021-07-28 06:17:59	-0.08	94.30	-0.89
555	Quartering	2021-07-28 06:22:59	-0.08	94.39	-0.87
556	Quartering	2021-07-28 06:27:59	-0.09	94.44	-0.88
557	Quartering	2021-07-28 06:32:59	-0.08	94.47	-0.86
558	Quartering	2021-07-28 06:37:59	-0.05	94.64	-0.81
559	Quartering	2021-07-28 06:42:59	-0.08	94.69	-0.83
560	Quartering	2021-07-28 06:47:59	-0.06	94.67	-0.81
561	Quartering	2021-07-28 06:52:59	-0.07	94.72	-0.82
562	Quartering	2021-07-28 06:57:59	-0.07	94.80	-0.80
563	Quartering	2021-07-28 07:02:59	-0.03	94.82	-0.77
564	Quartering	2021-07-28 07:07:59	-0.05	94.83	-0.78
565	Quartering	2021-07-28 07:12:59	-0.05	94.91	-0.77
566	Quartering	2021-07-28 07:17:59	-0.02	94.93	-0.74
567	Quartering	2021-07-28 07:22:59	-0.02	95.06	-0.72
568	Quartering	2021-07-28 07:27:59	-0.05	95.07	-0.74
569	Quartering	2021-07-28 07:32:59	-0.03	95.34	-0.69
570	Quartering	2021-07-28 07:37:59	-0.02	95.40	-0.67
571	Quartering	2021-07-28 07:42:59	0.00	95.75	-0.60
572	Quartering	2021-07-28 07:47:59	-0.01	95.49	-0.65
573	Quartering	2021-07-28 07:52:59	0.01	95.42	-0.64
574	Quartering	2021-07-28 07:57:59	0.00	95.77	-0.60
575	Quartering	2021-07-28 08:02:59	0.03	95.93	-0.55
576	Quartering	2021-07-28 08:07:59	0.03	95.99	-0.54
577	Quartering	2021-07-28 08:12:59	0.03	96.16	-0.51
578	Quartering	2021-07-28 08:17:59	0.05	96.19	-0.49
579	Quartering	2021-07-28 08:22:59	0.06	96.03	-0.50
580	Quartering	2021-07-28 08:27:59	0.05	95.90	-0.53
581	Quartering	2021-07-28 08:32:59	0.03	95.89	-0.55
582	Quartering	2021-07-28 08:37:59	0.04	96.01	-0.52
583	Quartering	2021-07-28 08:42:59	0.03	95.96	-0.54
584	Quartering	2021-07-28 08:47:59	0.01	95.97	-0.56
585	Quartering	2021-07-28 08:52:59	0.04	95.99	-0.53
586	Quartering	2021-07-28 08:57:59	0.04	96.01	-0.52
587	Quartering	2021-07-28 09:02:59	0.05	96.39	-0.46
588	Quartering	2021-07-28 09:07:59	0.09	97.13	-0.31
589	Quartering	2021-07-28 09:12:59	0.15	97.17	-0.25
590	Quartering	2021-07-28 09:17:59	0.14	97.19	-0.26
591	Quartering	2021-07-28 09:22:59	0.13	97.13	-0.28
592	Quartering	2021-07-28 09:27:59	0.15	97.04	-0.27
593	Quartering	2021-07-28 09:32:59	0.12	96.86	-0.33
594	Quartering	2021-07-28 09:37:59	0.10	96.89	-0.33
595	Quartering	2021-07-28 09:42:59	0.19	97.63	-0.14
596	Quartering	2021-07-28 09:47:59	0.36	98.18	0.10
597	Quartering	2021-07-28 09:52:59	0.50	99.01	0.36
598	Quartering	2021-07-28 09:57:59	0.77	99.16	0.65
599	Quartering	2021-07-28 10:02:59	0.96	99.12	0.84
600	Quartering	2021-07-28 10:07:59	1.09	99.04	0.95
601	Quartering	2021-07-28 10:12:59	1.24	98.57	1.04
602	Quartering	2021-07-28 10:17:59	1.14	97.33	0.77
603	Quartering	2021-07-28 10:22:59	0.97	96.90	0.53
604	Quartering	2021-07-28 10:27:59	0.84	96.84	0.40
605	Quartering	2021-07-28 10:32:59	0.75	97.15	0.34

## Sheet: Exp.1 Microbiologycal results
Microbiological results
Test Chamber	MAO CFU/cm				E.coli CFU/cm				Coliforms CFU/cm				stx
	T0	T1	T2	T3	T0	T1	T2	T3	T0	T1	T2	T3	T0
1	36.25	3.31	1.62	25	0.06	0.01	0.01	0.01	0.06	0.01	0.01	0.18	Negative
2	3.68	2.68	0.5	2.6	0.01	0.01	0.01	0.01	0.01	0.01	0.01	0.01	Negative
3	1.5	13.75	11.25	11.25	0.01	0.01	0.01	0.01	0.01	0.01	0.01	0.01	Negative
4	15	300	300	15	0.18	0.01	0.01	0.01	0.31	0.01	0.25	0.01	Negative
5	0.31	1.18	9.06	3.75	0.01	0.01	0.01	0.01	0.01	0.01	0.01	0.01	Negative
6	2.43	2	300	2.66	0.01	0.01	0.01	0.01	0.01	0.01	0.01	0.01	Negative
7	0.43	1.62	0.12	2.06	0.01	0.01	0.01	0.01	0.01	0.01	0.01	0.01	Negative
8	26.25	300	13.75	3.25	0.01	0.01	0.01	0.01	0.5	0.01	0.18	0.01	Negative
9	4.25	0.06	1.25	12.5	0.01	0.01	0.01	0.01	0.01	0.01	0.01	0.01	Negative
10	0.62	0.01	2.25	11.25	0.01	0.01	0.01	0.01	0.01	0.01	0.01	0.01	Negative
11	11.25	0.18	300	26.25	0.01	0.01	0.01	0.01	0.01	0.01	0.01	0.01	Negative
12	3.56	11.25	25	2.87	0.01	0.01	0.01	0.01	0.01	0.01	0.01	0.01	Negative
13	11.25	15	17.5	11.25	0.01	0.01	0.01	0.01	0.01	0.01	0.01	0.01	Negative
14	13.75	8.75	300	27.5	0.01	0.01	0.01	0.01	0.01	0.01	0.01	0.01	Negative
15	18.75	300	12.5	15	0.01	0.01	0.01	0.01	0.06	0.01	0.01	0.01	Negative
16	3.37	2.62	1.81	1.81	0.01	0.01	0.01	0.01	0.01	0.01	0.01	0.01	Negative
17	13.75	2.5	8.75	25	0.01	0.01	0.01	0.01	0.01	0.01	0.01	0.01	Negative
18	2.68	3.5	0.68	3.75	0.01	0.01	0.01	0.01	0.01	0.01	0.01	0.01	Negative
19	1.62	3.5	1.25	8.75	0.01	0.01	0.01	0.01	0.01	0.01	0.01	0.01	Negative
20	1.25	8.75	7.5	1.81	0.01	0.01	0.01	0.01	0.01	0.01	0.01	0.01	Negative
21	1.87	1	0.75	2	0.01	0.01	0.01	0.01	0.01	0.01	0.01	0.01	Negative
22	2.93	15	25	1.81	0.01	0.01	0.01	0.01	0.01	0.01	0.01	0.01	Negative
23	1.25	10	5	1.62	0.01	0.01	0.01	0.01	0.01	0.01	0.01	0.01	Negative
24	5	300	8.75	300	0.01	0.01	0.01	0.01	0.01	0.01	0.01	0.93	Negative
25	3.25	300	26.25	55	0.06	0.01	0.01	0.01	0.06	0.01	0.01	0.06	Negative
Control chamber	MAO CFU/cm				E.coli CFU/cm				Coliforms CFU/cm				stx
	T0	T1	T2	T3	T0	T1	T2	T3	T0	T1	T2	T3	T0
1	300	300	15	25	0.01	0.01	0.01	0.01	0.01	0.01	0.01	0.01	Negative
2	300	16.25	0.75	11.25	0.01	0.01	0.01	0.01	0.01	0.01	0.01	0.01	Negative
3	23.75	13.75	0.31	17.5	0.01	0.01	0.01	0.01	0.01	0.01	0.01	0.01	Negative
4	10	11.25	0.12	300	0.01	0.01	0.01	0.01	0.01	0.01	0.01	0.62	Negative
5	11.25	14.25	9.31	300	0.01	0.01	0.01	0.01	0.01	0.01	0.01	0.01	Negative
6	38.75	13.37	1.37	300	0.01	0.01	0.01	0.01	0.31	0.01	0.01	0.01	Negative
7	20	25	7.87	11.25	0.01	0.01	0.01	0.01	0.01	0.01	0.01	0.01	Negative
8	13.75	14.12	0.5	11.25	0.01	0.01	0.01	0.01	0.01	0.01	0.01	0.01	Negative
9	20	16.25	0.75	12.5	0.01	0.01	0.01	0.01	0.01	0.01	0.01	0.01	Negative
10	300	11.25	11.25	17.5	0.01	0.01	0.01	0.01	0.01	0.5	0.01	0.01	Negative
11	300	2.43	0.75	25	0.12	0.01	0.01	0.01	0.25	0.01	0.01	0.01	Negative
12	28.75	0.31	15	16.25	0.01	0.01	0.01	0.01	0.01	0.01	0.01	0.01	Negative
13	4.87	0.12	300	32.5	0.01	0.01	0.01	0.01	0.01	0.01	0.01	0.01	Negative
14	8.75	11.62	300	13.12	0.01	0.01	0.01	0.01	0.06	0.01	0.01	0.01	Negative
15	18.12	1.31	300	15	0.01	0.01	0.01	0.01	0.01	0.01	0.01	0.01	Negative
16	18.75	1	300	18.75	0.01	0.01	0.01	0.01	0.01	0.01	0.01	0.01	Negative
17	2.18	3.37	300	20	0.01	0.01	0.01	0.01	0.01	0.01	0.01	0.01	Negative
18	0.68	2.75	300	25.62	0.01	0.01	0.01	0.01	0.01	0.01	0.01	0.12	Negative
19	5.16	1.68	300	25	0.01	0.01	0.01	0.01	0.01	0.01	0.01	0.01	Negative
20	300	2.18	0.43	16.25	0.06	0.01	0.01	0.01	0.06	0.01	0.01	0.01	Negative
21	0.81	6.93	300	25	0.06	0.01	0.01	0.01	0.06	0.01	0.01	0.01	Negative
22	300	15	1.62	37.5	0.01	0.01	0.01	0.01	0.01	0.12	0.01	0.01	Negative
23	2.5	20	300	15	0.01	0.01	0.01	0.01	0.01	0.01	0.01	0.01	Negative
24	1.5	11.25	300	28.75	0.01	0.01	0.01	0.01	0.01	0.01	0.01	0.01	Negative
25	32.5	7.5	300	2.31	0.01	0.01	0.01	0.01	0.01	0.01	0.01	0.01	Negative
