# Supplementary material for: Effect of ozone application on bovine carcasses in abattoir cold chambers
Source: PLoS One. 2025 May 2;20(5):e0321146. doi: 10.1371/journal.pone.0321146 (PMC12047841; doi:10.1371/journal.pone.0321146)
Supplement: S2 Table — (XLSX) [file pone.0321146.s002.xlsx]

## Sheet: Exp.2 Carcass temperature (°C)
Carcass temperature
Control chamber			Test chamber
ID	T0		ID	T0
1	28.7		1	26.9
2	29.6		2	27.5
3	30.7		3	29.1
4	24.8		4	28.1
5	27		5	27.6
6	24.1		6	29.5
7	23.4		7	29.1
8	20.1		8	29.3
9	26.4		9	29.2
10	23.1		10	29.2
11	21.2		11	30.3
12	23.4		12	29.9
13	23.6		13	28.8
14	22		14	27.4
15	22.1		15	28.7
16	21.9		16	28.8
17	22.3		17	27.4
18	23.5		18	27.7
19	22.7		19	28.6
20	20.8		20	29.1
21	21		21	27.8
22	24		22	29.2
23	25.3		23	28.8
24	21.4		24	28.6
25	23		25	27.5
	T1			T1
26	11.2		26	6.7
27	10.9		27	6.6
28	11.6		28	6.7
29	11.3		29	6.9
30	11.7		30	6.7
31	11.5		31	7
32	12.3		32	7.1
33	12.4		33	6.8
34	11.5		34	6.5
35	11.1		35	6.9
36	10.8		36	7.2
37	11.4		37	6
38	11.8		38	6.3
39	11.5		39	6.6
40	11.6		40	7.1
41	11.2		41	7.6
42	12.3		42	7.7
43	12		43	6.8
44	12.4		44	7.5
45	11.2		45	6.2
46	11		46	6.5
47	10.3		47	7.9
48	10.3		48	7.2
49	10.4		49	6.9
50	10.4		50	7.2
	T2			T2
51	7.1		51	3.6
52	8		52	3.5
53	6.7		53	3.5
54	6.8		54	4
55	6.7		55	4.2
56	6.7		56	3.9
57	6.6		57	4.3
58	7.1		58	4.7
59	7.7		59	4.4
60	7.5		60	3.8
61	6.8		61	3.5
62	7		62	4.6
63	6.2		63	4
64	5		64	4.2
65	5.6		65	3.8
66	5.8		66	4.7
67	7		67	4.3
68	7.2		68	3.9
69	7.5		69	4.8
70	7.8		70	4.5
71	6.7		71	3.8
72	7.1		72	3
73	6.3		73	5.3
74	6.4		74	3.7
75	6.7		75	3.9
	T3			T3
76	8.8		76	3.3
77	7.6		77	3.4
78	6.6		78	3.2
79	6.8		79	3.5
80	7.4		80	3.7
81	6.7		81	3.6
82	6.6		82	3.4
83	6.2		83	3.7
84	6.6		84	3.6
85	6.9		85	3.8
86	5.7		86	3.8
87	5.8		87	3.9
88	6		88	3.8
89	6.2		89	3.9
90	7.1		90	3.7
91	6.3		91	3.9
92	8.3		92	3.9
93	7.6		93	4.1
94	6.7		94	3.6
95	7.3		95	3.8
96	6.2		96	3.7
97	6		97	3.8
98	6		98	3.9
99	5.9		99	3.9
100	5.9		100	3.8

## Sheet: Exp.2 Carcass pH
Carcass pH
	Control chamber			Test chamber
	ID	pH		ID	pH
	1	5.53		1	5.52
	2	5.39		2	5.5
	3	5.42		3	5.55
	4	5.45		4	5.57
	5	5.59		5	5.76
	6	5.52		6	5.71
	7	5.49		7	5.43
	8	5.47		8	5.5
	9	5.62		9	5.64
	10	5.67		10	5.64
	11	5.68		11	5.6
	12	5.58		12	5.6
	13	5.61		13	5.51
	14	5.66		14	5.48
	15	5.38		15	5.7
	16	5.42		16	5.69
	17	5.61		17	5.62
	18	5.56		18	5.62
	19	5.6		19	5.67
	20	5.47		20	5.67
	21	5.5		21	5.61
	22	5.33		22	5.63
	23	5.38		23	5.47
	24	5.43		24	5.47
	25	5.61		25	5.6
	26	5.63		26	5.63
	27	5.71		27	5.37
	28	5.69		28	5.43
	29	5.72		29	5.42
	30	5.3		30	5.6
	31	5.72		31	5.55
	32	5.69		32	5.5
	33	5.68		33	5.7
	34	5.67		34	5.71
	35	5.71		35	5.67
	36	5.69		36	5.63
	37	5.47		37	5.52
	38	5.3		38	5.61
	39	5.71		39	5.67
	40	5.72		40	5.6
	41	5.6		41	5.67
	42	5.58		42	5.63
	43	5.57		43	5.7
	44	5.52		44	5.63
	45	5.48		45	5.62
	46	5.71		46	5.4
	47	5.72		47	5.6
	48	5.7		48	5.63
	49	5.68		49	5.4
	50	5.72		50	5.49
	51	5.68		51	5.37
	52	5.78		52	5.42
	53	5.7		53	5.42
	54	5.6		54	5.6
	55	5.56		55	5.62
	56	5.53		56	5.48
	57	5.48		57	5.47
	58	5.62		58	5.48
	59	5.6		59	5.22
	60	5.66		60	5.28
	61	5.62		61	5.27
	62	5.4		62	5.33
	63	5.38		63	5.4
	64	5.48		64	5.42
	65	5.43		65	5.45
	66	5.43		66	5.4
	67	5.61		67	5.55
	68	5.66		68	5.3
	69	5.61		69	5.4
	70	5.58		70	5.38
	71	5.71		71	5.7
	72	5.72		72	5.68
	73	5.7		73	5.47
	74	5.63		74	5.43
	75	5.77		75	5.27
	76	5.76		76	5.3
	77	5.5		77	5.42
	78	5.46		78	5.42
	79	5.38		79	5.4
	80	5.36		80	5.4
	81	5.33		81	5.6
	82	5.37		82	5.72
	83	5.43		83	5.27
	84	5.47		84	5.32
	85	5.66		85	5.4
	86	5.67		86	5.72
	87	5.48		87	5.72
	88	5.43		88	5.41
	89	5.33		89	5.35
	90	5.39		90	5.27
	91	5.38		91	5.33
	92	5.39		92	5.7
	93	5.43		93	5.63
	94	5.45		94	5.72
	95	5.53		95	5.59
	96	5.5		96	5.72
	97	5.47		97	5.75
	98	5.51		98	5.75
	99	5.63		99	5.63
	100	5.7		100	5.35

## Sheet: Exp.2 Carcass and hindq weight
Weight
Chamber	ID	carcasses weigh before cold chamber	carcasses weigh before quartering	hindquarters weigh before cold chamber	hindquarters weigh before deboning
Test	1	128.3	127.3	53.3	52.5
Test	2	128.3	127	50.9	50.7
Test	3	117	116.9	56	55.8
Test	4	115.8	115.7	55.7	55.6
Test	5	116.3	115.4	46.2	46.1
Test	6	116.3	114.7	45.1	45
Test	7	117.1	114.7	48.8	48.5
Test	8	116.2	114.4	49.4	49.2
Test	9	115.3	112.8	45.8	45.7
Test	10	114.2	111.6	46.3	46.3
Test	11	127.8	125.8	50.8	46.1
Test	12	128.2	126.3	52.7	50.5
Test	13	130.3	128.6	51.8	51.6
Test	14	127.4	125.4	51.9	51.9
Test	15	125.1	123.4	47.6	47.2
Test	16	125.6	124	48.4	48.1
Test	17	141.5	139.7	58.7	58.4
Test	18	142.9	140.6	58.5	58.4
Test	19	124.5	122.8	49.2	49.1
Test	20	127.3	125.7	48.9	48.7
Test	21	96.2	94.8	40.4	39.6
Test	22	96.1	94.1	40	39.2
Test	23	132.5	130.6	54.4	54.1
Test	24	132.3	130.7	54.9	54.8
Test	25	129.1	127.4	53	52.7
Test	26	129	127.2	52.8	52.5
Test	27	118.6	117	49.2	48.7
Test	28	118.1	116	48.4	48
Test	29	134	132.2	53.6	53.4
Test	30	131.5	130.2	51	50.3
Test	31	125.8	124.2	50.9	50.7
Test	32	126.6	125.2	50.6	50.4
Test	33	113.7	112.3	47.5	47.1
Test	34	112.9	111.3	47	47
Test	35	126.3	124.8	50.9	50.5
Test	36	125	123.3	50.2	50.2
Test	37	108.5	106.9	44.3	44.1
Test	38	105.8	105.7	44.3	44.2
Test	39	111.7	110.7	44.7	44.5
Test	40	112.3	112	46.2	46
Test	41	130.9	129.1	55.7	55.5
Test	42	130.8	128.5	55.6	55.2
Test	43	130.8	130.3	53.2	53.1
Test	44	133.4	131.8	53.1	53.1
Test	45	123.1	120.8	51	51
Test	46	122	121.3	50.6	50.5
Test	47	131.5	129.8	54.2	54
Test	48	130.4	129.7	53	52.7
Test	49	128.6	128.5	52.2	51.6
Test	50	129.4	128.2	52.6	52.1
Test	51	136.3	132.6	54.9	54.6
Test	52	131.9	131.8	54.6	54.1
Test	53	128.3	128.2	50.8	50.3
Test	54	127.4	127.	50.7	50.4
Test	55	139.1	138.7	57.5	57.4
Test	56	140.1	139.8	56.5	56.1
Test	57	136.4	135.6	55.5	55.3
Test	58	138.1	137.8	56.3	56.2
Test	59	128.3	127.1	54.4	54.2
Test	60	129.5	126.9	54.5	54.1
Test	61	127.5	125.8	51.7	50.2
Test	62	123.3	122	49.5	49.5
Test	63	133	132	53.2	53.1
Test	64	133.3	131.7	52.6	52.6
Test	65	134.9	137.8	54.9	54.8
Test	66	135.7	134.7	55.1	55
Test	67	134.1	133.9	53.9	53.5
Test	68	132.5	132.4	53.4	53.2
Test	69	117.6	116.8	47.5	47.2
Test	70	113.6	113.5	46.6	46.6
Test	71	107.2	106.8	44.9	44.5
Test	72	107.7	107.6	44.2	44.1
Test	73	125.3	124.6	52.2	52.2
Test	74	125.5	124.5	53.1	53.1
Test	75	112.5	110.9	47.7	47.5
Test	76	113.3	111.6	47.9	47.7
Test	77	182.3	179.4	78.8	78.8
Test	78	180.7	178.9	76.1	76
Test	79	127.3	126.2	55.4	55.2
Test	80	126.5	125.9	55.9	55.7
Test	81	109	108.3	47.8	47.6
Test	82	110.5	109.8	47.4	47.2
Test	83	121.3	119.1	54.2	54.2
Test	84	119.3	118.6	52.9	52.6
Test	85	115.4	113.7	50.5	50.4
Test	86	113.9	112.5	50.2	50.1
Test	87	139	137.8	62.6	62.5
Test	88	140.6	139.6	61.1	61
Test	89	129.4	129.1	56.4	56.1
Test	90	131	128.7	57.8	57.3
Test	91	122.4	121.8	54	54
Test	92	118.6	116.7	54.1	54.1
Test	93	111.5	109.3	49.7	49.6
Test	94	108	106.8	46	45.9
Test	95	156.7	156.6	65.1	65
Test	96	154.8	153.8	63.9	53.5
Test	97	124	123.7	51.7	51.5
Test	98	124.7	124.6	53.3	52.6
Test	99	120.2	119.7	49.4	49.3
Test	100	120.8	120.3	47.5	47.4
Control	1	126	124.6	50.2	49.9
Control	2	125.8	124.5	51	50.8
Control	3	111.3	111.2	46.1	46
Control	4	112.5	112.4	49.1	49.1
Control	5	121.7	118.5	48.7	48.2
Control	6	119.8	119.7	48.9	48.9
Control	7	126.9	123.1	51.1	51.1
Control	8	124.7	124.5	51.6	51.4
Control	9	127.3	126.5	56.7	56.7
Control	10	127.9	125.7	57.3	57.2
Control	11	123.7	120.5	51.4	51.2
Control	12	122.3	122	53.2	53.1
Control	13	119.3	118.8	50.7	50.5
Control	14	119.9	118.6	51.1	51
Control	15	97.3	95.2	43	42.9
Control	16	96.3	96	44.5	44.4
Control	17	115	114.8	51.4	51.1
Control	18	117.3	113.9	50.2	50.1
Control	19	128.3	127.8	57.3	57.2
Control	20	128.9	128.7	58.6	58.5
Control	21	132.8	131	58.2	58.2
Control	22	132.9	131.2	58.8	58.3
Control	23	123.4	121.1	53	53
Control	24	123.3	120.9	53.3	53.3
Control	25	138.7	135.1	56.4	56.2
Control	26	137.3	137.3	56	55.7
Control	27	129.7	126.6	58.5	58.2
Control	28	129.8	128	57.3	57
Control	29	118.3	118.2	52.8	52.8
Control	30	120.6	120.5	53.6	53.2
Control	31	157.1	155.4	67	66.8
Control	32	157.5	154.8	67.6	67
Control	33	117.3	116.1	54	53.8
Control	34	118.3	118.2	51.9	51.6
Control	35	119.3	115.2	51.6	51.6
Control	36	117.3	117.2	55	54.7
Control	37	119.5	116	53.6	53.3
Control	38	117.9	117.9	53.8	53.5
Control	39	119.5	118.3	53.1	53
Control	40	120.3	118.7	53.1	53.1
Control	41	125.3	123.6	53.8	53.6
Control	42	124.5	122.7	55.2	55.1
Control	43	136.5	134.6	59.1	59
Control	44	134.9	133.4	57	56.8
Control	45	124.9	121.3	53.5	53.5
Control	46	123.5	123.3	53.8	53.6
Control	47	116.4	115.2	48.9	48.9
Control	48	116.9	114.4	49.7	49.2
Control	49	124.4	121.2	52.9	52.6
Control	50	123.9	123.1	55	54.9
Control	51	122.4	120.6	53.4	53.4
Control	52	122.2	120.5	53.7	53.3
Control	53	156.4	152.5	67.3	67.1
Control	54	155	154.2	64.9	64.5
Control	55	134.5	134.4	59	58.6
Control	56	136.6	132.8	59.9	59.4
Control	57	140.2	138.8	63.4	63.2
Control	58	140.7	139	63	62.5
Control	59	139.5	139.2	59.6	59.1
Control	60	140.9	138.1	59.4	59
Control	61	125.4	125.3	54.3	54.1
Control	62	126.8	123.9	54.4	53.6
Control	63	124.7	120.5	54.9	54.9
Control	64	122.4	122.3	53	52.9
Control	65	135.8	134	58.1	58
Control	66	139.4	138.3	58.8	58.5
Control	67	123.8	121.2	53.3	53
Control	68	122.5	122.4	53.1	52.8
Control	69	123	122.5	54.7	54.5
Control	70	123.5	121.9	54.5	54.1
Control	71	122.3	119.5	51.5	51.3
Control	72	120.8	120.7	51.7	51
Control	73	140.3	140.2	62.7	62.5
Control	74	142.6	142.5	62.3	62.1
Control	75	148.6	147.6	65	64.3
Control	76	149.2	146.7	62.8	62.4
Control	77	127.6	125.8	55.4	55.1
Control	78	127.7	126.3	53.5	53.5
Control	79	113.3	113	49.5	49.2
Control	80	114.7	114.6	50.8	50.6
Control	81	130.3	129	57.7	57.3
Control	82	130.6	129.8	58	57.6
Control	83	124.7	122.9	52	51.6
Control	84	124.5	123.6	51.8	51.2
Control	85	138.9	137.6	60	60
Control	86	139.2	137.2	60.3	60.1
Control	87	105.7	102.1	45.3	45
Control	88	104.5	104.5	46.7	46.2
Control	89	132.3	129	56.3	55.7
Control	90	129.9	129.8	56.7	56.4
Control	91	134.8	134.7	55.2	54.3
Control	92	136.5	133.6	54.2	54.2
Control	93	124.6	121.7	53.3	53.1
Control	94	124	123.4	54.8	54.4
Control	95	140.5	138.9	61.8	61.5
Control	96	140.5	138.6	63.3	63.1
Control	97	149.2	149	66	65.6
Control	98	150.6	147.6	64.7	64.2
Control	99	126.5	124.5	55.7	55.5
Control	100	126.2	125.2	57.4	57.2

## Sheet: Exp.2 Hum and temp Test Chamber
Test chamber
Humidity and Temperature
#	Sampling	Date Time, GMT -0300	Temp, °C	RH, %	DewPt, °C
1	T0	2021-09-06 07:08:38	18.48	66.54	12.15
2	T0	2021-09-06 07:13:38	18.86	71.53	13.62
3	T0	2021-09-06 07:18:38	18.81	72.20	13.72
4	T0	2021-09-06 07:23:38	18.57	72.81	13.62
5	T0	2021-09-06 07:28:38	18.39	70.96	13.05
6	T0	2021-09-06 07:33:38	18.26	72.12	13.17
7	T0	2021-09-06 07:38:38	18.22	71.58	13.02
8	T0	2021-09-06 07:43:38	18.09	77.25	14.06
9	T0	2021-09-06 07:48:38	18.52	84.68	15.91
10	T0	2021-09-06 07:53:38	19.06	88.89	17.20
11	T0	2021-09-06 07:58:38	19.53	92.96	18.38
12	T0	2021-09-06 08:03:38	19.02	78.36	15.19
13	T0	2021-09-06 08:08:38	18.03	75.81	13.71
14	T0	2021-09-06 08:13:38	17.34	74.43	12.77
15	T0	2021-09-06 08:18:38	16.56	71.35	11.37
16	T0	2021-09-06 08:23:38	15.99	70.51	10.65
17	T0	2021-09-06 08:28:38	15.48	68.22	9.67
18	T0	2021-09-06 08:33:38	15.09	68.38	9.32
19	T0	2021-09-06 08:38:38	14.67	67.01	8.63
20	T0	2021-09-06 08:43:38	14.41	66.32	8.23
21	T0	2021-09-06 08:48:38	14.17	65.71	7.86
22	T0	2021-09-06 08:53:38	13.99	66.10	7.78
23	T0	2021-09-06 08:58:38	13.63	64.19	7.00
24	T0	2021-09-06 09:03:38	14.49	78.04	10.72
25	T0	2021-09-06 09:08:38	15.58	81.23	12.39
26	T0	2021-09-06 09:13:38	16.30	82.98	13.42
27	T0	2021-09-06 09:18:38	16.77	86.88	14.59
28	T0	2021-09-06 09:23:38	17.20	88.71	15.34
29	T0	2021-09-06 09:28:38	17.54	88.78	15.69
30	T0	2021-09-06 09:33:38	17.78	89.33	16.02
31	T0	2021-09-06 09:38:38	16.18	63.76	9.33
32	T0	2021-09-06 09:43:38	14.66	61.61	7.38
33	T0	2021-09-06 09:48:38	13.80	62.01	6.66
34	T0	2021-09-06 09:53:38	13.25	61.50	6.02
35	T0	2021-09-06 09:58:38	12.80	61.55	5.61
36	T0	2021-09-06 10:03:38	12.51	61.62	5.36
37	T0	2021-09-06 10:08:38	12.29	60.08	4.78
38	T0	2021-09-06 10:13:38	12.04	61.50	4.88
39	T0	2021-09-06 10:18:38	11.91	60.23	4.46
40	T0	2021-09-06 10:23:38	11.73	60.74	4.41
41	T0	2021-09-06 10:28:38	11.52	60.37	4.12
42	T0	2021-09-06 10:33:38	11.52	62.72	4.66
43	T0	2021-09-06 10:38:38	11.41	62.27	4.46
44	T0	2021-09-06 10:43:38	11.28	62.33	4.35
45	T0	2021-09-06 10:48:38	11.17	59.99	3.71
46	T0	2021-09-06 10:53:38	11.03	61.34	3.89
47	T0	2021-09-06 10:58:38	10.85	59.45	3.28
48	T0	2021-09-06 11:03:38	10.74	60.94	3.53
49	T0	2021-09-06 11:08:38	10.59	60.30	3.23
50	T0	2021-09-06 11:13:38	10.42	61.28	3.30
51	T0	2021-09-06 11:18:38	10.34	60.98	3.15
52	T0	2021-09-06 11:23:38	10.20	60.43	2.89
53	T0	2021-09-06 11:28:38	10.16	61.75	3.16
54	T0	2021-09-06 11:33:38	10.11	58.73	2.41
55	T0	2021-09-06 11:38:38	9.98	61.44	2.92
56	T0	2021-09-06 11:43:38	9.92	61.12	2.79
57	T0	2021-09-06 11:48:38	9.82	60.90	2.64
58	T0	2021-09-06 11:53:38	9.91	64.61	3.56
59	T0	2021-09-06 11:58:38	9.88	61.86	2.91
60	T1	2021-09-06 12:48:38	11.31	66.82	5.38
61	T1	2021-09-06 12:53:38	10.35	63.86	3.81
62	T1	2021-09-06 12:58:38	9.74	62.31	2.89
63	T1	2021-09-06 13:03:38	9.33	63.00	2.66
64	T1	2021-09-06 13:08:38	9.02	61.62	2.05
65	T1	2021-09-06 13:13:38	8.74	61.97	1.87
66	T1	2021-09-06 13:18:38	8.58	60.63	1.41
67	T1	2021-09-06 13:23:38	8.43	61.15	1.38
68	T1	2021-09-06 13:28:38	8.33	61.42	1.36
69	T1	2021-09-06 13:33:38	8.28	62.07	1.45
70	T1	2021-09-06 13:38:38	8.06	59.74	0.72
71	T1	2021-09-06 13:43:38	7.90	60.69	0.78
72	T1	2021-09-06 13:48:38	7.92	60.69	0.80
73	T1	2021-09-06 13:53:38	7.73	59.33	0.31
74	T1	2021-09-06 13:58:38	7.67	61.21	0.68
75	T1	2021-09-06 14:03:38	7.57	59.82	0.27
76	T1	2021-09-06 14:08:38	7.44	59.53	0.08
77	T1	2021-09-06 14:13:38	7.31	60.33	0.15
78	T1	2021-09-06 14:18:38	7.30	60.80	0.24
79	T1	2021-09-06 14:23:38	7.31	61.10	0.32
80	T1	2021-09-06 14:28:38	7.16	60.15	-0.04
81	T1	2021-09-06 14:33:38	7.09	60.63	0.00
82	T1	2021-09-06 14:38:38	7.04	60.16	-0.15
83	T1	2021-09-06 14:43:38	6.90	59.88	-0.34
84	T1	2021-09-06 14:48:38	6.97	61.74	0.14
85	T1	2021-09-06 14:53:38	6.94	61.39	0.03
86	T1	2021-09-06 14:58:38	7.87	69.21	2.59
87	T1	2021-09-06 15:03:38	8.68	73.10	4.15
88	T1	2021-09-06 15:08:38	9.26	75.40	5.15
89	T1	2021-09-06 15:13:38	9.64	76.95	5.80
90	T1	2021-09-06 15:18:38	9.14	62.52	2.36
91	T1	2021-09-06 15:23:38	7.98	60.41	0.79
92	T1	2021-09-06 15:28:38	7.23	60.05	0.00
93	T1	2021-09-06 15:33:38	6.82	59.68	-0.47
94	T1	2021-09-06 15:38:38	6.60	60.64	-0.45
95	T1	2021-09-06 15:43:38	6.55	61.71	-0.26
96	T1	2021-09-06 15:48:38	6.31	59.79	-0.92
97	T1	2021-09-06 15:53:38	6.15	60.30	-0.96
98	T1	2021-09-06 15:58:38	6.11	60.87	-0.87
99	T1	2021-09-06 16:03:38	5.97	60.69	-1.04
100	T1	2021-09-06 16:08:38	5.84	61.95	-0.88
101	T1	2021-09-06 16:13:38	5.83	60.54	-1.21
102	T1	2021-09-06 16:18:38	5.66	59.37	-1.63
103	T1	2021-09-06 16:23:38	5.52	60.20	-1.58
104	T1	2021-09-06 16:28:38	5.49	61.42	-1.33
105	T1	2021-09-06 16:33:38	5.37	59.43	-1.89
106	T1	2021-09-06 16:38:38	5.18	59.64	-2.03
107	T1	2021-09-06 16:43:38	5.13	61.18	-1.72
108	T1	2021-09-06 16:48:38	5.15	60.28	-1.91
109	T1	2021-09-06 16:53:38	5.00	59.60	-2.21
110	T1	2021-09-06 16:58:38	4.91	61.14	-1.94
111	T1	2021-09-06 17:03:38	4.90	61.93	-1.78
112	T1	2021-09-06 17:08:38	4.84	60.76	-2.09
113	T1	2021-09-06 17:13:38	4.64	60.15	-2.42
114	T1	2021-09-06 17:18:38	4.62	62.16	-1.99
115	T1	2021-09-06 17:23:38	4.64	61.68	-2.08
116	T1	2021-09-06 17:28:38	4.61	61.72	-2.10
117	T1	2021-09-06 17:33:38	4.49	61.72	-2.21
118	T1	2021-09-06 17:38:38	4.42	61.17	-2.40
119	T1	2021-09-06 17:43:38	4.29	60.17	-2.75
120	T1	2021-09-06 17:48:38	4.16	62.16	-2.43
121	T1	2021-09-06 17:53:38	4.13	60.49	-2.83
122	T1	2021-09-06 17:58:38	4.01	60.39	-2.96
123	T1	2021-09-06 18:03:38	3.93	61.26	-2.84
124	T1	2021-09-06 18:08:38	4.01	62.64	-2.47
125	T1	2021-09-06 18:13:38	4.02	61.88	-2.62
126	T1	2021-09-06 18:18:38	3.88	61.16	-2.91
127	T1	2021-09-06 18:23:38	4.08	64.43	-2.02
128	T1	2021-09-06 18:28:38	4.96	70.17	-0.01
129	T1	2021-09-06 18:33:38	5.66	73.26	1.26
130	T1	2021-09-06 18:38:38	6.10	78.08	2.57
131	T1	2021-09-06 18:43:38	5.31	61.86	-1.41
132	T1	2021-09-06 18:48:38	4.38	60.51	-2.58
133	T1	2021-09-06 18:53:38	4.01	62.46	-2.51
134	T1	2021-09-06 18:58:38	3.79	61.39	-2.94
135	T1	2021-09-06 19:03:38	3.62	61.14	-3.16
136	T1	2021-09-06 19:08:38	4.27	66.48	-1.42
137	T1	2021-09-06 19:13:38	4.91	69.69	-0.16
138	T1	2021-09-06 19:18:38	5.39	71.68	0.70
139	T1	2021-09-06 19:23:38	5.55	64.70	-0.56
140	T1	2021-09-06 19:28:38	4.62	63.47	-1.71
141	T1	2021-09-06 19:33:38	4.16	62.05	-2.45
142	T1	2021-09-06 19:38:38	3.75	60.40	-3.20
143	T1	2021-09-06 19:43:38	3.47	61.59	-3.20
144	T1	2021-09-06 19:48:38	3.33	63.39	-2.95
145	T1	2021-09-06 19:53:38	3.31	62.06	-3.26
146	T1	2021-09-06 19:58:38	3.57	65.57	-2.27
147	T1	2021-09-06 20:03:38	4.28	69.13	-0.88
148	T1	2021-09-06 20:08:38	4.76	71.18	-0.01
149	T1	2021-09-06 20:13:38	5.08	73.03	0.65
150	T1	2021-09-06 20:18:38	5.35	74.50	1.19
151	T1	2021-09-06 20:23:38	5.17	63.76	-1.13
152	T1	2021-09-06 20:28:38	4.29	63.34	-2.06
153	T1	2021-09-06 20:33:38	3.67	61.42	-3.06
154	T1	2021-09-06 20:38:38	3.31	62.20	-3.23
155	T1	2021-09-06 20:43:38	3.13	63.95	-3.03
156	T1	2021-09-06 20:48:38	3.73	69.62	-1.30
157	T1	2021-09-06 20:53:38	4.33	71.64	-0.33
158	T1	2021-09-06 20:58:38	4.73	73.43	0.39
159	T1	2021-09-06 21:03:38	5.01	75.04	0.96
160	T1	2021-09-06 21:08:38	5.26	76.04	1.39
161	T1	2021-09-06 21:13:38	4.56	65.22	-1.40
162	T1	2021-09-06 21:18:38	3.90	64.75	-2.12
163	T1	2021-09-06 21:23:38	3.40	63.12	-2.95
164	T1	2021-09-06 21:28:38	3.20	65.21	-2.69
165	T1	2021-09-06 21:33:38	3.85	69.57	-1.20
166	T1	2021-09-06 21:38:38	4.33	72.04	-0.26
167	T1	2021-09-06 21:43:38	4.69	73.97	0.46
168	T1	2021-09-06 21:48:38	4.95	75.11	0.92
169	T1	2021-09-06 21:53:38	5.13	76.54	1.36
170	T1	2021-09-06 21:58:38	4.47	66.46	-1.23
171	T2	2021-07-27 05:12:59	4.60	86.22	2.50
172	T2	2021-07-27 05:17:59	4.69	86.88	2.70
173	T2	2021-07-27 05:22:59	4.73	85.40	2.49
174	T2	2021-07-27 05:27:59	4.29	79.98	1.14
175	T2	2021-07-27 05:32:59	4.42	83.83	1.93
176	T2	2021-07-27 05:37:59	4.56	87.53	2.67
177	T2	2021-07-27 05:42:59	4.65	89.47	3.07
178	T2	2021-07-27 05:47:59	4.79	90.84	3.43
179	T2	2021-07-27 05:52:59	4.86	91.62	3.61
180	T2	2021-07-27 05:57:59	4.74	79.46	1.49
181	T2	2021-07-27 06:02:59	4.36	83.67	1.85
182	T2	2021-07-27 06:07:59	4.48	88.19	2.70
183	T2	2021-07-27 06:12:59	4.60	89.03	2.95
184	T2	2021-07-27 06:17:59	4.69	89.74	3.16
185	T2	2021-07-27 06:22:59	4.59	77.53	1.00
186	T2	2021-07-27 06:27:59	4.29	82.26	1.54
187	T2	2021-07-27 06:32:59	4.41	85.17	2.14
188	T2	2021-07-27 06:37:59	4.51	86.71	2.49
189	T2	2021-07-27 06:42:59	4.58	87.76	2.73
190	T2	2021-07-27 06:47:59	4.67	88.60	2.96
191	T2	2021-07-27 06:52:59	4.28	78.90	0.94
192	T2	2021-07-27 06:57:59	4.33	83.38	1.77
193	T2	2021-07-27 07:02:59	4.42	85.91	2.27
194	T2	2021-07-27 07:07:59	4.56	86.90	2.57
195	T2	2021-07-27 07:12:59	4.59	87.45	2.69
196	T2	2021-07-27 07:17:59	4.65	88.45	2.91
197	T2	2021-07-27 07:22:59	4.39	76.16	0.57
198	T2	2021-07-27 07:27:59	4.29	82.64	1.60
199	T2	2021-07-27 07:32:59	4.39	85.92	2.25
200	T2	2021-07-27 07:37:59	4.49	87.24	2.56
201	T2	2021-07-27 07:42:59	4.60	88.68	2.90
202	T2	2021-07-27 07:47:59	4.65	89.59	3.09
203	T2	2021-07-27 07:52:59	4.41	78.22	0.95
204	T2	2021-07-27 07:57:59	4.30	82.91	1.66
205	T2	2021-07-27 08:02:59	4.41	85.11	2.13
206	T2	2021-07-27 08:07:59	4.48	86.52	2.43
207	T2	2021-07-27 08:12:59	4.56	88.27	2.79
208	T2	2021-07-27 08:17:59	4.60	89.37	3.00
209	T2	2021-07-27 08:22:59	4.44	77.36	0.83
210	T2	2021-07-27 08:27:59	3.13	65.89	-2.62
211	T2	2021-07-27 08:32:59	2.16	64.45	-3.84
212	T2	2021-07-27 08:37:59	1.68	65.76	-4.03
213	T2	2021-07-27 08:42:59	1.27	64.21	-4.74
214	T2	2021-07-27 08:47:59	0.91	63.37	-5.26
215	T2	2021-07-27 08:52:59	0.71	65.28	-5.06
216	T2	2021-07-27 08:57:59	0.53	64.37	-5.41
217	T2	2021-07-27 09:02:59	0.46	66.48	-5.06
218	T2	2021-07-27 09:07:59	0.45	65.08	-5.35
219	T2	2021-07-27 09:12:59	0.30	64.55	-5.60
220	T2	2021-07-27 09:17:59	0.27	63.79	-5.78
221	T2	2021-07-27 09:22:59	0.14	64.86	-5.69
222	T2	2021-07-27 09:27:59	0.18	67.55	-5.11
223	T2	2021-07-27 09:32:59	0.20	66.80	-5.24
224	T2	2021-07-27 09:37:59	0.14	64.90	-5.68
225	T2	2021-07-27 09:42:59	-0.05	63.46	-6.15
226	T2	2021-07-27 09:47:59	-0.11	66.77	-5.54
227	T2	2021-07-27 09:52:59	-0.09	64.70	-5.93
228	T2	2021-07-27 09:57:59	-0.26	63.51	-6.34
229	T2	2021-07-27 10:02:59	-0.35	64.25	-6.27
230	T2	2021-07-27 10:07:59	-0.35	63.87	-6.35
231	T2	2021-07-27 10:12:59	-0.47	63.01	-6.65
232	T2	2021-07-27 10:17:59	-0.52	65.81	-6.12
233	T2	2021-07-27 10:22:59	-0.12	70.55	-4.83
234	T2	2021-07-27 10:27:59	0.52	75.08	-3.38
235	T2	2021-07-27 10:32:59	1.02	78.69	-2.27
236	T2	2021-07-27 10:37:59	1.38	80.54	-1.60
237	T2	2021-07-27 10:42:59	1.02	69.63	-3.91
238	T2	2021-07-27 10:47:59	0.13	64.78	-5.71
239	T2	2021-07-27 10:52:59	-0.50	63.40	-6.59
240	T2	2021-07-27 10:57:59	-0.75	65.35	-6.44
241	T2	2021-07-27 11:02:59	-0.81	64.98	-6.56
242	T2	2021-07-27 11:07:59	-1.10	62.68	-7.31
243	T2	2021-07-27 11:12:59	-1.21	64.12	-7.13
244	T2	2021-07-27 11:17:59	-1.20	66.10	-6.72
245	T2	2021-07-27 11:22:59	-1.25	63.25	-7.33
246	T2	2021-07-27 11:27:59	-1.47	63.00	-7.60
247	T2	2021-07-27 11:32:59	-1.45	66.95	-6.79
248	T2	2021-07-27 11:37:59	-1.29	68.31	-6.37
249	T2	2021-07-27 11:42:59	-1.35	64.04	-7.27
250	T2	2021-07-27 11:47:59	-1.08	68.96	-6.04
251	T2	2021-07-27 11:52:59	-0.50	73.37	-4.67
252	T2	2021-07-27 11:57:59	0.00	75.03	-3.90
253	T2	2021-07-27 12:02:59	0.35	76.46	-3.30
254	T2	2021-07-27 12:07:59	0.57	77.64	-2.89
255	T2	2021-07-27 12:12:59	0.79	78.70	-2.49
256	T2	2021-07-27 12:17:59	0.92	79.55	-2.21
257	T2	2021-07-27 12:22:59	1.01	80.37	-1.99
258	T2	2021-07-27 12:27:59	1.11	81.57	-1.69
259	T2	2021-07-27 12:32:59	1.17	82.31	-1.51
260	T2	2021-07-27 12:37:59	1.26	83.27	-1.26
261	T2	2021-07-27 12:42:59	1.36	84.30	-1.00
262	T2	2021-07-27 12:47:59	1.39	84.98	-0.86
263	T2	2021-07-27 12:52:59	1.42	85.47	-0.75
264	T2	2021-07-27 12:57:59	1.50	85.55	-0.66
265	T2	2021-07-27 13:02:59	1.51	86.19	-0.55
266	T2	2021-07-27 13:07:59	1.54	86.55	-0.46
267	T2	2021-07-27 13:12:59	1.61	86.62	-0.38
268	T2	2021-07-27 13:17:59	1.58	87.15	-0.32
269	T2	2021-07-27 13:22:59	1.62	87.29	-0.27
270	T2	2021-07-27 13:27:59	1.66	87.43	-0.20
271	T2	2021-07-27 13:32:59	1.69	87.90	-0.10
272	T2	2021-07-27 13:37:59	1.73	88.04	-0.03
273	T2	2021-07-27 13:42:59	1.71	88.42	0.00
274	T2	2021-07-27 13:47:59	1.75	88.13	-0.01
275	T2	2021-07-27 13:52:59	1.73	88.29	0.01
276	T2	2021-07-27 13:57:59	1.76	88.84	0.11
277	T2	2021-07-27 14:02:59	1.81	88.84	0.17
278	T2	2021-07-27 14:07:59	1.80	88.89	0.16
279	T2	2021-07-27 14:12:59	1.81	89.12	0.21
280	T2	2021-07-27 14:17:59	1.82	89.35	0.25
281	T2	2021-07-27 14:22:59	1.82	89.22	0.24
282	T2	2021-07-27 14:27:59	1.83	89.55	0.30
283	T2	2021-07-27 14:32:59	1.87	89.77	0.37
284	T2	2021-07-27 14:37:59	1.88	89.75	0.38
285	T2	2021-07-27 14:42:59	1.90	89.74	0.39
286	T2	2021-07-27 14:47:59	1.91	89.90	0.42
287	T2	2021-07-27 14:52:59	1.88	90.11	0.44
288	T2	2021-07-27 14:57:59	1.93	90.08	0.47
289	T2	2021-07-27 15:02:59	1.92	90.19	0.48
290	T2	2021-07-27 15:07:59	1.91	90.34	0.49
291	T2	2021-07-27 15:12:59	1.95	90.40	0.54
292	T2	2021-07-27 15:17:59	1.91	90.58	0.53
293	T2	2021-07-27 15:22:59	1.94	90.81	0.60
294	T2	2021-07-27 15:27:59	1.93	90.87	0.59
295	T2	2021-07-27 15:32:59	1.96	90.94	0.64
296	T2	2021-07-27 15:37:59	1.93	90.93	0.60
297	T2	2021-07-27 15:42:59	1.98	91.02	0.67
298	T2	2021-07-27 15:47:59	2.01	91.14	0.72
299	T2	2021-07-27 15:52:59	1.95	91.08	0.65
300	T2	2021-07-27 15:57:59	2.03	91.17	0.75
301	T2	2021-07-27 16:02:59	2.03	91.39	0.78
302	T2	2021-07-27 16:07:59	2.02	91.68	0.81
303	T3	2021-09-07 09:03:38	2.53	74.50	-1.54
304	T3	2021-09-07 09:08:38	2.84	77.60	-0.68
305	T3	2021-09-07 09:13:38	3.11	78.90	-0.19
306	T3	2021-09-07 09:18:38	3.29	80.30	0.23
307	T3	2021-09-07 09:23:38	3.46	81.86	0.66
308	T3	2021-09-07 09:28:38	3.55	83.11	0.95
309	T3	2021-09-07 09:33:38	3.64	83.51	1.11
310	T3	2021-09-07 09:38:38	3.72	84.41	1.34
311	T3	2021-09-07 09:43:38	3.10	72.49	-1.36
312	T3	2021-09-07 09:48:38	2.44	69.18	-2.63
313	T3	2021-09-07 09:53:38	2.19	73.46	-2.06
314	T3	2021-09-07 09:58:38	2.60	76.21	-1.16
315	T3	2021-09-07 10:03:38	2.90	77.62	-0.62
316	T3	2021-09-07 10:08:38	3.09	78.94	-0.21
317	T3	2021-09-07 10:13:38	3.26	80.36	0.20
318	T3	2021-09-07 10:18:38	3.34	81.50	0.48
319	T3	2021-09-07 10:23:38	3.46	82.36	0.74
320	T3	2021-09-07 10:28:38	3.55	83.01	0.94
321	T3	2021-09-07 10:33:38	3.62	83.72	1.13
322	T3	2021-09-07 10:38:38	3.06	72.00	-1.49
323	T3	2021-09-07 10:43:38	2.34	70.87	-2.40
324	T3	2021-09-07 10:48:38	2.29	75.55	-1.58
325	T3	2021-09-07 10:53:38	2.66	76.59	-1.04
326	T3	2021-09-07 10:58:38	2.90	78.56	-0.45
327	T3	2021-09-07 11:03:38	3.09	79.61	-0.09
328	T3	2021-09-07 11:08:38	3.23	80.96	0.28
329	T3	2021-09-07 11:13:38	3.30	81.52	0.45
330	T3	2021-09-07 11:18:38	3.41	83.13	0.82
331	T3	2021-09-07 11:23:38	3.45	83.99	1.01
332	T3	2021-09-07 11:28:38	3.49	84.46	1.12
333	T3	2021-09-07 11:33:38	3.60	84.93	1.31
334	T3	2021-09-07 11:38:38	3.58	82.51	0.88
335	T3	2021-09-07 11:43:38	3.14	77.05	-0.49
336	T3	2021-09-07 11:48:38	2.74	75.40	-1.17
337	T3	2021-09-07 11:53:38	2.29	72.60	-2.12
338	T3	2021-09-07 11:58:38	2.15	75.60	-1.71
339	T3	2021-09-07 12:03:38	2.53	77.90	-0.93
340	T3	2021-09-07 12:08:38	2.75	79.58	-0.42
341	T3	2021-09-07 12:13:38	2.96	80.67	-0.04
342	T3	2021-09-07 12:18:38	3.08	81.67	0.25
343	T3	2021-09-07 12:23:38	3.23	82.40	0.52
344	T3	2021-09-07 12:28:38	3.29	83.28	0.73
345	T3	2021-09-07 12:33:38	3.34	84.22	0.94
346	T3	2021-09-07 12:38:38	3.46	84.83	1.15
347	T3	2021-09-07 12:43:38	3.47	85.80	1.32
348	T3	2021-09-07 12:48:38	3.25	75.62	-0.64
349	T3	2021-09-07 12:53:38	2.45	71.67	-2.14
350	T3	2021-09-07 12:58:38	2.05	71.79	-2.51
351	T3	2021-09-07 13:03:38	1.77	71.57	-2.82
352	T3	2021-09-07 13:08:38	1.70	73.81	-2.47
353	T3	2021-09-07 13:13:38	1.54	70.38	-3.26
354	T3	2021-09-07 13:18:38	1.23	68.93	-3.84
355	T3	2021-09-07 13:23:38	1.05	69.57	-3.89
356	T3	2021-09-07 13:28:38	0.99	71.08	-3.65
357	T3	2021-09-07 13:33:38	0.88	68.58	-4.24
358	T3	2021-09-07 13:38:38	0.73	67.67	-4.57
359	T3	2021-09-07 13:43:38	0.64	70.22	-4.16
360	T3	2021-09-07 13:48:38	0.55	68.05	-4.66
361	T3	2021-09-07 13:53:38	0.47	68.19	-4.71
362	T3	2021-09-07 13:58:38	0.39	69.63	-4.51
363	T3	2021-09-07 14:03:38	0.40	69.78	-4.47
364	T3	2021-09-07 14:08:38	0.39	70.83	-4.28
365	T3	2021-09-07 14:13:38	0.93	73.59	-3.25
366	T3	2021-09-07 14:18:38	1.29	75.47	-2.56
367	T3	2021-09-07 14:23:38	1.57	76.56	-2.10
368	T3	2021-09-07 14:28:38	1.73	77.81	-1.72
369	T3	2021-09-07 14:33:38	1.93	78.79	-1.36
370	T3	2021-09-07 14:38:38	2.03	79.71	-1.10
371	T3	2021-09-07 14:43:38	2.13	80.76	-0.83
372	T3	2021-09-07 14:48:38	2.21	81.73	-0.59
373	T3	2021-09-07 14:53:38	2.29	82.48	-0.38
374	T3	2021-09-07 14:58:38	2.35	83.01	-0.24
375	T3	2021-09-07 15:03:38	2.41	83.32	-0.13
376	T3	2021-09-07 15:08:38	2.45	83.89	0.01
377	T3	2021-09-07 15:13:38	2.57	84.10	0.16
378	T3	2021-09-07 15:18:38	2.59	84.41	0.23
379	T3	2021-09-07 15:23:38	2.61	84.74	0.31
380	T3	2021-09-07 15:28:38	2.69	85.05	0.43
381	T3	2021-09-07 15:33:38	2.73	85.45	0.54
382	T3	2021-09-07 15:38:38	2.78	86.90	0.81
383	T3	2021-09-07 15:43:38	2.47	78.50	-0.88
384	T3	2021-09-07 15:48:38	1.84	74.11	-2.28
385	T3	2021-09-07 15:53:38	1.81	78.43	-1.54
386	T3	2021-09-07 15:58:38	2.05	79.84	-1.07
387	T3	2021-09-07 16:03:38	2.21	80.84	-0.74
388	T3	2021-09-07 16:08:38	2.34	83.27	-0.21
389	T3	2021-09-07 16:13:38	2.47	85.31	0.26
390	T3	2021-09-07 16:18:38	2.55	86.05	0.45
391	T3	2021-09-07 16:23:38	2.62	86.21	0.56
392	T3	2021-09-07 16:28:38	2.69	86.18	0.61
393	T3	2021-09-07 16:33:38	2.67	86.28	0.61
394	T3	2021-09-07 16:38:38	2.74	86.46	0.71
395	T3	2021-09-07 16:43:38	2.74	86.51	0.72
396	T3	2021-09-07 16:48:38	2.82	86.83	0.84
397	T3	2021-09-07 16:53:38	2.84	87.52	0.98
398	T3	2021-09-07 16:58:38	2.88	88.32	1.14
399	T3	2021-09-07 17:03:38	2.95	88.65	1.26
400	T3	2021-09-07 17:08:38	2.98	88.31	1.24
401	T3	2021-09-07 17:13:38	2.89	80.27	-0.17
402	T3	2021-09-07 17:18:38	2.12	75.65	-1.73
403	T3	2021-09-07 17:23:38	1.80	75.19	-2.12
404	T3	2021-09-07 17:28:38	1.93	79.04	-1.32
405	T3	2021-09-07 17:33:38	2.11	81.69	-0.69
406	T3	2021-09-07 17:38:38	2.31	83.54	-0.18
407	T3	2021-09-07 17:43:38	2.47	83.35	-0.06
408	T3	2021-09-07 17:48:38	2.56	84.57	0.23
409	T3	2021-09-07 17:53:38	2.61	84.90	0.33
410	T3	2021-09-07 17:58:38	2.68	85.47	0.49
411	T3	2021-09-07 18:03:38	2.72	85.96	0.61
412	T3	2021-09-07 18:08:38	2.75	86.50	0.73
413	T3	2021-09-07 18:13:38	2.79	87.08	0.85
414	T3	2021-09-07 18:18:38	2.81	87.02	0.86
415	T3	2021-09-07 18:23:38	2.84	87.01	0.89
416	T3	2021-09-07 18:28:38	2.88	87.08	0.95
417	T3	2021-09-07 18:33:38	2.90	87.27	1.00
418	T3	2021-09-07 18:38:38	2.89	87.29	0.99
419	T3	2021-09-07 18:43:38	2.91	87.61	1.06
420	T3	2021-09-07 18:48:38	2.96	87.74	1.13
421	T3	2021-09-07 18:53:38	2.94	87.78	1.11
422	T3	2021-09-07 18:58:38	2.99	88.36	1.26
423	Quartering	2021-09-07 19:03:38	2.35	73.08	-1.98
424	Quartering	2021-09-07 19:08:38	1.72	76.15	-2.02
425	Quartering	2021-09-07 19:13:38	1.94	78.39	-1.42
426	Quartering	2021-09-07 19:18:38	2.20	80.39	-0.83
427	Quartering	2021-09-07 19:23:38	2.32	81.42	-0.53
428	Quartering	2021-09-07 19:28:38	2.44	82.55	-0.22
429	Quartering	2021-09-07 19:33:38	2.58	83.71	0.11
430	Quartering	2021-09-07 19:38:38	2.64	84.51	0.29
431	Quartering	2021-09-07 19:43:38	2.69	84.74	0.38
432	Quartering	2021-09-07 19:48:38	2.69	84.53	0.35
433	Quartering	2021-09-07 19:53:38	2.74	84.55	0.40
434	Quartering	2021-09-07 19:58:38	2.78	85.19	0.54
435	Quartering	2021-09-07 20:03:38	2.80	85.61	0.63
436	Quartering	2021-09-07 20:08:38	2.86	87.96	1.07
437	Quartering	2021-09-07 20:13:38	2.94	88.76	1.26
438	Quartering	2021-09-07 20:18:38	2.38	78.18	-1.03
439	Quartering	2021-09-07 20:23:38	2.01	81.38	-0.84
440	Quartering	2021-09-07 20:28:38	1.98	80.89	-0.95
441	Quartering	2021-09-07 20:33:38	1.90	80.37	-1.12
442	Quartering	2021-09-07 20:38:38	1.80	81.87	-0.97
443	Quartering	2021-09-07 20:43:38	1.80	82.49	-0.86
444	Quartering	2021-09-07 20:48:38	1.77	77.50	-1.74
445	Quartering	2021-09-07 20:53:38	1.83	84.17	-0.56
446	Quartering	2021-09-07 20:58:38	2.27	89.89	0.78
447	Quartering	2021-09-07 21:03:38	2.64	91.65	1.41
448	Quartering	2021-09-07 21:08:38	2.88	92.45	1.78
449	Quartering	2021-09-07 21:13:38	2.98	88.54	1.27
450	Quartering	2021-09-07 21:18:38	2.37	79.82	-0.76
451	Quartering	2021-09-07 21:23:38	2.03	80.47	-0.97
452	Quartering	2021-09-07 21:28:38	1.95	82.22	-0.76
453	Quartering	2021-09-07 21:33:38	1.79	77.10	-1.79
454	Quartering	2021-09-07 21:38:38	1.84	80.20	-1.20
455	Quartering	2021-09-07 21:43:38	2.11	82.80	-0.51
456	Quartering	2021-09-07 21:48:38	2.34	84.89	0.06
457	Quartering	2021-09-07 21:53:38	2.47	86.05	0.38
458	Quartering	2021-09-07 21:58:38	2.61	87.58	0.76
459	Quartering	2021-09-07 22:03:38	2.72	88.86	1.07
460	Quartering	2021-09-07 22:08:38	2.84	89.75	1.32
461	Quartering	2021-09-07 22:13:38	2.88	89.40	1.31
462	Quartering	2021-09-07 22:18:38	2.93	89.50	1.37
463	Quartering	2021-09-07 22:23:38	2.97	89.48	1.41
464	Quartering	2021-09-07 22:28:38	3.01	89.59	1.47
465	Quartering	2021-09-07 22:33:38	2.82	79.09	-0.44
466	Quartering	2021-09-07 22:38:38	1.98	73.85	-2.19
467	Quartering	2021-09-07 22:43:38	2.06	79.07	-1.19
468	Quartering	2021-09-07 22:48:38	2.27	81.08	-0.64
469	Quartering	2021-09-07 22:53:38	2.45	82.26	-0.26
470	Quartering	2021-09-07 22:58:38	2.59	83.11	0.02
471	Quartering	2021-09-07 23:03:38	2.70	84.10	0.29
472	Quartering	2021-09-07 23:08:38	2.73	84.63	0.40
473	Quartering	2021-09-07 23:13:38	2.81	85.40	0.60
474	Quartering	2021-09-07 23:18:38	2.84	85.90	0.72
475	Quartering	2021-09-07 23:23:38	2.89	87.73	1.06
476	Quartering	2021-09-07 23:28:38	2.96	87.92	1.15
477	Quartering	2021-09-07 23:33:38	2.76	79.71	-0.39
478	Quartering	2021-09-07 23:38:38	2.15	73.37	-2.11
479	Quartering	2021-09-07 23:43:38	1.83	75.52	-2.03
480	Quartering	2021-09-07 23:48:38	2.08	78.58	-1.25
481	Quartering	2021-09-07 23:53:38	2.29	79.15	-0.95
482	Quartering	2021-09-07 23:58:38	2.42	80.29	-0.62
483	Quartering	2021-09-08 00:03:38	2.55	81.67	-0.26
484	Quartering	2021-09-08 00:08:38	2.64	82.28	-0.08
485	Quartering	2021-09-08 00:13:38	2.71	83.81	0.25
486	Quartering	2021-09-08 00:18:38	2.74	84.29	0.36
487	Quartering	2021-09-08 00:23:38	2.78	84.99	0.51
488	Quartering	2021-09-08 00:28:38	2.86	85.52	0.68
489	Quartering	2021-09-08 00:33:38	2.86	86.03	0.76
490	Quartering	2021-09-08 00:38:38	2.88	86.38	0.84
491	Quartering	2021-09-08 00:43:38	2.89	86.75	0.90
492	Quartering	2021-09-08 00:48:38	2.96	87.03	1.01
493	Quartering	2021-09-08 00:53:38	2.52	74.77	-1.50
494	Quartering	2021-09-08 00:58:38	1.83	74.28	-2.26
495	Quartering	2021-09-08 01:03:38	1.90	83.09	-0.67
496	Quartering	2021-09-08 01:08:38	2.23	83.87	-0.22
497	Quartering	2021-09-08 01:13:38	2.40	84.20	0.01
498	Quartering	2021-09-08 01:18:38	2.53	84.60	0.20
499	Quartering	2021-09-08 01:23:38	2.15	75.12	-1.79
500	Quartering	2021-09-08 01:28:38	1.63	72.19	-2.84
501	Quartering	2021-09-08 01:33:38	1.19	70.51	-3.58
502	Quartering	2021-09-08 01:38:38	0.89	70.88	-3.79
503	Quartering	2021-09-08 01:43:38	0.82	71.72	-3.70
504	Quartering	2021-09-08 01:48:38	0.63	69.73	-4.26
505	Quartering	2021-09-08 01:53:38	0.49	69.94	-4.36
506	Quartering	2021-09-08 01:58:38	0.35	70.88	-4.31
507	Quartering	2021-09-08 02:03:38	0.29	71.24	-4.31
508	Quartering	2021-09-08 02:08:38	0.28	72.49	-4.08
509	Quartering	2021-09-08 02:13:38	0.32	73.51	-3.86
510	Quartering	2021-09-08 02:18:38	0.30	70.95	-4.35
511	Quartering	2021-09-08 02:23:38	0.12	68.77	-4.94
512	Quartering	2021-09-08 02:28:38	0.03	70.13	-4.76
513	Quartering	2021-09-08 02:33:38	-0.01	68.78	-5.06
514	Quartering	2021-09-08 02:38:38	-0.15	68.33	-5.28
515	Quartering	2021-09-08 02:43:38	-0.23	70.23	-4.99
516	Quartering	2021-09-08 02:48:38	-0.19	70.26	-4.94
517	Quartering	2021-09-08 02:53:38	-0.28	68.23	-5.42
518	Quartering	2021-09-08 02:58:38	-0.38	67.81	-5.60
519	Quartering	2021-09-08 03:03:38	-0.40	68.84	-5.42
520	Quartering	2021-09-08 03:08:38	-0.43	67.93	-5.62
521	Quartering	2021-09-08 03:13:38	-0.44	69.03	-5.42
522	Quartering	2021-09-08 03:18:38	-0.40	70.24	-5.15
523	Quartering	2021-09-08 03:23:38	-0.44	67.24	-5.77
524	Quartering	2021-09-08 03:28:38	-0.56	67.15	-5.90
525	Quartering	2021-09-08 03:33:38	-0.62	67.26	-5.94
526	Quartering	2021-09-08 03:38:38	-0.62	69.36	-5.54
527	Quartering	2021-09-08 03:43:38	-0.50	70.33	-5.23
528	Quartering	2021-09-08 03:48:38	-0.57	68.15	-5.71
529	Quartering	2021-09-08 03:53:38	-0.66	67.12	-6.00
530	Quartering	2021-09-08 03:58:38	-0.71	67.23	-6.03
531	Quartering	2021-09-08 04:03:38	-0.79	67.01	-6.14
532	Quartering	2021-09-08 04:08:38	-0.36	70.89	-4.99
533	Quartering	2021-09-08 04:13:38	0.07	74.76	-3.87
534	Quartering	2021-09-08 04:18:38	0.39	77.07	-3.15
535	Quartering	2021-09-08 04:23:38	0.61	79.24	-2.57
536	Quartering	2021-09-08 04:28:38	0.79	80.62	-2.16
537	Quartering	2021-09-08 04:33:38	0.93	81.53	-1.87
538	Quartering	2021-09-08 04:38:38	1.03	82.26	-1.66
539	Quartering	2021-09-08 04:43:38	1.10	82.89	-1.48
540	Quartering	2021-09-08 04:48:38	1.14	83.36	-1.36
541	Quartering	2021-09-08 04:53:38	0.68	72.10	-3.76
542	Quartering	2021-09-08 04:58:38	-0.34	69.77	-5.18
543	Quartering	2021-09-08 05:03:38	-0.82	69.89	-5.62
544	Quartering	2021-09-08 05:08:38	-1.09	69.86	-5.88
545	Quartering	2021-09-08 05:13:38	-1.33	69.86	-6.12
546	Quartering	2021-09-08 05:18:38	-1.49	67.84	-6.66
547	Quartering	2021-09-08 05:23:38	-1.73	67.50	-6.95
548	Quartering	2021-09-08 05:28:38	-1.77	69.75	-6.57
549	Quartering	2021-09-08 05:33:38	-1.82	69.13	-6.72
550	Quartering	2021-09-08 05:38:38	-1.84	70.56	-6.48
551	Quartering	2021-09-08 05:43:38	-1.79	69.61	-6.61
552	Quartering	2021-09-08 05:48:38	-1.91	69.58	-6.73
553	Quartering	2021-09-08 05:53:38	-1.93	71.13	-6.47
554	Quartering	2021-09-08 05:58:38	-1.95	69.60	-6.77
555	Quartering	2021-09-08 06:03:38	-2.05	69.00	-6.97
556	Quartering	2021-09-08 06:08:38	-2.06	69.56	-6.88
557	Quartering	2021-09-08 06:13:38	-2.18	68.82	-7.13
558	Quartering	2021-09-08 06:18:38	-1.60	72.31	-5.93
559	Quartering	2021-09-08 06:23:38	-1.06	74.49	-5.02
560	Quartering	2021-09-08 06:28:38	-0.69	75.51	-4.48
561	Quartering	2021-09-08 06:33:38	-0.38	76.67	-3.97
562	Quartering	2021-09-08 06:38:38	-0.22	80.96	-3.09
563	Quartering	2021-09-08 06:43:38	-0.07	82.70	-2.66
564	Quartering	2021-09-08 06:48:38	0.08	83.23	-2.42
565	Quartering	2021-09-08 06:53:38	0.20	85.19	-1.99
566	Quartering	2021-09-08 06:58:38	0.23	85.61	-1.89
567	Quartering	2021-09-08 07:03:38	0.33	86.39	-1.68
568	Quartering	2021-09-08 07:08:38	0.37	86.07	-1.68
569	Quartering	2021-09-08 07:13:38	0.43	86.65	-1.54
570	Quartering	2021-09-08 07:18:38	0.45	86.51	-1.54
571	Quartering	2021-09-08 07:23:38	0.49	86.63	-1.48
572	Quartering	2021-09-08 07:28:38	0.53	86.88	-1.40
573	Quartering	2021-09-08 07:33:38	0.59	87.13	-1.31
574	Quartering	2021-09-08 07:38:38	0.61	87.20	-1.27
575	Quartering	2021-09-08 07:43:38	0.64	87.33	-1.22
576	Quartering	2021-09-08 07:48:38	0.68	91.20	-0.59
577	Quartering	2021-09-08 07:53:38	1.21	94.13	0.37
578	Quartering	2021-09-08 07:58:38	1.65	94.83	0.91
579	Quartering	2021-09-08 08:03:38	1.78	94.56	1.00
580	Quartering	2021-09-08 08:08:38	1.88	94.81	1.14
581	Quartering	2021-09-08 08:13:38	2.06	95.17	1.36
582	Quartering	2021-09-08 08:18:38	2.01	94.43	1.21
583	Quartering	2021-09-08 08:23:38	1.88	94.18	1.05
584	Quartering	2021-09-08 08:28:38	1.81	93.97	0.94
585	Quartering	2021-09-08 08:33:38	1.76	94.06	0.90
586	Quartering	2021-09-08 08:38:38	1.78	94.19	0.94
587	Quartering	2021-09-08 08:43:38	1.75	94.13	0.90
588	Quartering	2021-09-08 08:48:38	1.76	94.15	0.92
589	Quartering	2021-09-08 08:53:38	1.84	95.48	1.19
590	Quartering	2021-09-08 08:58:38	2.68	96.43	2.17
591	Quartering	2021-09-08 09:03:38	2.67	95.63	2.04
592	Quartering	2021-09-08 09:08:38	2.66	94.91	1.92
593	Quartering	2021-09-08 09:13:38	2.87	95.71	2.26
594	Quartering	2021-09-08 09:18:38	3.08	95.80	2.47
595	Quartering	2021-09-08 09:23:38	3.16	95.85	2.56
596	Quartering	2021-09-08 09:28:38	3.41	96.22	2.86
597	Quartering	2021-09-08 09:33:38	3.64	96.38	3.12
598	Quartering	2021-09-08 09:38:38	3.91	96.56	3.42
599	Quartering	2021-09-08 09:43:38	4.05	96.52	3.55
600	Quartering	2021-09-08 09:48:38	4.08	96.21	3.54
601	Quartering	2021-09-08 09:53:38	4.20	96.26	3.66
602	Quartering	2021-09-08 09:58:38	4.26	96.22	3.71
603	Quartering	2021-09-08 10:03:38	4.13	95.37	3.45
604	Quartering	2021-09-08 10:08:38	4.07	95.35	3.40
605	Quartering	2021-09-08 10:13:38	4.06	95.32	3.38
606	Quartering	2021-09-08 10:18:38	4.06	95.28	3.38
607	Quartering	2021-09-08 10:23:38	4.13	95.29	3.44
608	Quartering	2021-09-08 10:28:38	4.15	95.27	3.46
609	Quartering	2021-09-08 10:33:38	4.22	95.23	3.53
610	Quartering	2021-09-08 10:38:38	4.23	95.21	3.54
611	Quartering	2021-09-08 10:43:38	4.28	95.05	3.56
612	Quartering	2021-09-08 10:48:38	4.32	95.02	3.60
613	Quartering	2021-09-08 10:53:38	4.41	95.33	3.73
614	Quartering	2021-09-08 10:58:38	4.47	95.27	3.78
615	Quartering	2021-09-08 11:03:38	4.51	95.10	3.80
616	Quartering	2021-09-08 11:08:38	4.61	95.03	3.88
617	Quartering	2021-09-08 11:13:38	4.66	94.79	3.90
618	Quartering	2021-09-08 11:18:38	4.71	94.66	3.93
619	Quartering	2021-09-08 11:23:38	4.75	94.66	3.97
620	Quartering	2021-09-08 11:28:38	4.82	94.75	4.06
621	Quartering	2021-09-08 11:33:38	4.91	94.77	4.14
622	Quartering	2021-09-08 11:38:38	4.93	94.69	4.15
623	Quartering	2021-09-08 11:43:38	4.97	94.49	4.17
624	Quartering	2021-09-08 11:48:38	5.05	94.31	4.21
625	Quartering	2021-09-08 11:53:38	5.08	94.23	4.23
626	Quartering	2021-09-08 11:58:38	5.17	94.38	4.34
627	Quartering	2021-09-08 12:03:38	5.23	94.40	4.41
628	Quartering	2021-09-08 12:08:38	5.28	94.28	4.44
629	Quartering	2021-09-08 12:13:38	5.35	94.27	4.51
630	Quartering	2021-09-08 12:18:38	5.39	93.94	4.50
631	Quartering	2021-09-08 12:23:38	5.47	95.14	4.76

## Sheet: Exp.2Hum and temp Contr Chamber
Test chamber
Humidity and Temperature
#	Sampling	Date Time, GMT -0300	Temp, °C	RH, %	DewPt, °C
1	T0	2021-09-06 07:09:03	18.23	65.12	11.59
2	T0	2021-09-06 07:14:03	18.66	64.09	11.75
3	T0	2021-09-06 07:19:03	18.18	70.82	12.81
4	T0	2021-09-06 07:24:03	17.37	73.30	12.56
5	T0	2021-09-06 07:29:03	16.86	75.37	12.49
6	T0	2021-09-06 07:34:03	16.63	76.54	12.51
7	T0	2021-09-06 07:39:03	16.40	77.80	12.53
8	T0	2021-09-06 07:44:03	16.31	78.89	12.66
9	T0	2021-09-06 07:49:03	16.25	79.74	12.76
10	T0	2021-09-06 07:54:03	16.20	80.33	12.83
11	T0	2021-09-06 07:59:03	16.20	80.89	12.94
12	T0	2021-09-06 08:04:03	16.17	80.68	12.86
13	T0	2021-09-06 08:09:03	14.58	47.08	3.44
14	T0	2021-09-06 08:14:03	12.57	55.16	3.82
15	T0	2021-09-06 08:19:03	12.26	65.37	5.96
16	T0	2021-09-06 08:24:03	12.25	64.93	5.86
17	T0	2021-09-06 08:29:03	12.04	67.51	6.22
18	T0	2021-09-06 08:34:03	12.08	70.08	6.81
19	T0	2021-09-06 08:39:03	12.21	68.55	6.61
20	T0	2021-09-06 08:44:03	12.19	68.93	6.67
21	T0	2021-09-06 08:49:03	12.14	68.61	6.55
22	T0	2021-09-06 08:54:03	12.05	68.89	6.53
23	T0	2021-09-06 08:59:03	11.77	66.16	5.68
24	T0	2021-09-06 09:04:03	11.53	65.72	5.35
25	T0	2021-09-06 09:09:03	11.36	67.06	5.47
26	T0	2021-09-06 09:14:03	11.19	63.81	4.61
27	T0	2021-09-06 09:19:03	11.07	65.91	4.95
28	T0	2021-09-06 09:24:03	11.04	65.50	4.84
29	T0	2021-09-06 09:29:03	10.90	62.04	3.93
30	T0	2021-09-06 09:34:03	10.64	62.06	3.68
31	T0	2021-09-06 09:39:03	10.51	61.08	3.34
32	T0	2021-09-06 09:44:03	10.35	60.35	3.01
33	T0	2021-09-06 09:49:03	10.28	61.42	3.20
34	T0	2021-09-06 09:54:03	10.22	60.62	2.95
35	T0	2021-09-06 09:59:03	10.08	59.73	2.61
36	T0	2021-09-06 10:04:03	10.12	60.61	2.86
37	T0	2021-09-06 10:09:03	10.04	59.62	2.55
38	T0	2021-09-06 10:14:03	9.97	60.91	2.79
39	T0	2021-09-06 10:19:03	9.92	59.64	2.44
40	T0	2021-09-06 10:24:03	9.84	60.08	2.47
41	T0	2021-09-06 10:29:03	9.81	60.28	2.49
42	T0	2021-09-06 10:34:03	10.63	72.74	5.95
43	T0	2021-09-06 10:39:03	11.58	79.74	8.21
44	T0	2021-09-06 10:44:03	12.23	84.10	9.64
45	T0	2021-09-06 10:49:03	11.47	57.92	3.49
46	T0	2021-09-06 10:54:03	9.99	53.81	1.08
47	T0	2021-09-06 10:59:03	9.07	52.55	-0.11
48	T0	2021-09-06 11:04:03	8.64	54.95	0.11
49	T0	2021-09-06 11:09:03	8.28	52.38	-0.89
50	T0	2021-09-06 11:14:03	8.00	52.35	-1.16
51	T0	2021-09-06 11:19:03	7.86	53.82	-0.91
52	T0	2021-09-06 11:24:03	7.71	52.46	-1.40
53	T0	2021-09-06 11:29:03	7.62	54.51	-0.96
54	T0	2021-09-06 11:34:03	7.55	53.94	-1.17
55	T0	2021-09-06 11:39:03	7.54	54.75	-0.98
56	T0	2021-09-06 11:44:03	7.47	53.21	-1.43
57	T0	2021-09-06 11:49:03	7.33	52.33	-1.78
58	T0	2021-09-06 11:54:03	7.33	58.25	-0.32
59	T0	2021-09-06 11:59:03	7.34	53.32	-1.51
60	T1	2021-09-06 12:04:03	7.25	53.13	-1.65
61	T1	2021-09-06 12:09:03	7.14	53.62	-1.63
62	T1	2021-09-06 12:14:03	7.09	53.33	-1.75
63	T1	2021-09-06 12:19:03	6.90	51.92	-2.29
64	T1	2021-09-06 12:24:03	6.82	54.37	-1.74
65	T1	2021-09-06 12:29:03	6.78	52.43	-2.27
66	T1	2021-09-06 12:34:03	6.64	52.49	-2.39
67	T1	2021-09-06 12:39:03	6.61	53.90	-2.05
68	T1	2021-09-06 12:44:03	6.56	53.14	-2.29
69	T1	2021-09-06 12:49:03	7.40	63.75	0.99
70	T1	2021-09-06 12:54:03	7.27	52.79	-1.72
71	T1	2021-09-06 12:59:03	6.75	51.53	-2.53
72	T1	2021-09-06 13:04:03	6.52	52.83	-2.41
73	T1	2021-09-06 13:09:03	6.91	60.23	-0.25
74	T1	2021-09-06 13:14:03	7.31	55.24	-1.06
75	T1	2021-09-06 13:19:03	6.80	52.09	-2.34
76	T1	2021-09-06 13:24:03	6.43	52.45	-2.58
77	T1	2021-09-06 13:29:03	6.46	56.58	-1.53
78	T1	2021-09-06 13:34:03	7.34	63.68	0.92
79	T1	2021-09-06 13:39:03	6.93	52.39	-2.14
80	T1	2021-09-06 13:44:03	6.46	52.86	-2.45
81	T1	2021-09-06 13:49:03	6.25	54.68	-2.19
82	T1	2021-09-06 13:54:03	7.02	63.97	0.68
83	T1	2021-09-06 13:59:03	7.03	55.31	-1.31
84	T1	2021-09-06 14:04:03	6.52	52.22	-2.56
85	T1	2021-09-06 14:09:03	6.66	59.40	-0.69
86	T1	2021-09-06 14:14:03	7.09	55.16	-1.29
87	T1	2021-09-06 14:19:03	6.41	51.74	-2.79
88	T1	2021-09-06 14:24:03	6.90	62.99	0.35
89	T1	2021-09-06 14:29:03	6.79	53.29	-2.04
90	T1	2021-09-06 14:34:03	6.29	52.96	-2.59
91	T1	2021-09-06 14:39:03	6.84	64.46	0.61
92	T1	2021-09-06 14:44:03	6.98	55.81	-1.24
93	T1	2021-09-06 14:49:03	6.48	54.87	-1.94
94	T1	2021-09-06 14:54:03	6.27	56.13	-1.82
95	T1	2021-09-06 14:59:03	7.02	64.08	0.70
96	T1	2021-09-06 15:04:03	7.68	70.27	2.62
97	T1	2021-09-06 15:09:03	8.13	73.90	3.76
98	T1	2021-09-06 15:14:03	8.46	76.47	4.57
99	T1	2021-09-06 15:19:03	7.65	57.06	-0.30
100	T1	2021-09-06 15:24:03	6.24	53.24	-2.56
101	T1	2021-09-06 15:29:03	6.43	63.17	-0.05
102	T1	2021-09-06 15:34:03	6.09	55.76	-2.08
103	T1	2021-09-06 15:39:03	6.61	65.58	0.64
104	T1	2021-09-06 15:44:03	5.98	55.65	-2.21
105	T1	2021-09-06 15:49:03	6.45	64.91	0.34
106	T1	2021-09-06 15:54:03	6.26	53.43	-2.50
107	T1	2021-09-06 15:59:03	6.33	63.04	-0.18
108	T1	2021-09-06 16:04:03	6.59	55.85	-1.59
109	T1	2021-09-06 16:09:03	6.13	60.37	-0.96
110	T1	2021-09-06 16:14:03	6.68	61.01	-0.30
111	T1	2021-09-06 16:19:03	6.09	58.56	-1.41
112	T1	2021-09-06 16:24:03	6.67	66.55	0.89
113	T1	2021-09-06 16:29:03	5.95	55.48	-2.28
114	T1	2021-09-06 16:34:03	6.34	64.44	0.13
115	T1	2021-09-06 16:39:03	6.43	54.36	-2.10
116	T1	2021-09-06 16:44:03	6.16	61.13	-0.76
117	T1	2021-09-06 16:49:03	6.67	61.50	-0.20
118	T1	2021-09-06 16:54:03	6.05	58.14	-1.55
119	T1	2021-09-06 16:59:03	6.54	66.38	0.73
120	T1	2021-09-06 17:04:03	6.01	53.73	-2.65
121	T1	2021-09-06 17:09:03	6.23	63.72	-0.13
122	T1	2021-09-06 17:14:03	6.43	56.25	-1.64
123	T1	2021-09-06 17:19:03	6.01	61.06	-0.92
124	T1	2021-09-06 17:24:03	6.55	66.61	0.79
125	T1	2021-09-06 17:29:03	5.90	56.42	-2.10
126	T1	2021-09-06 17:34:03	6.25	65.50	0.27
127	T1	2021-09-06 17:39:03	5.99	54.39	-2.51
128	T1	2021-09-06 17:44:03	6.14	63.86	-0.18
129	T1	2021-09-06 17:49:03	6.00	55.09	-2.32
130	T1	2021-09-06 17:54:03	6.15	64.25	-0.09
131	T1	2021-09-06 17:59:03	5.99	54.28	-2.53
132	T1	2021-09-06 18:04:03	6.05	63.55	-0.34
133	T1	2021-09-06 18:09:03	5.98	55.25	-2.31
134	T1	2021-09-06 18:14:03	6.02	63.86	-0.29
135	T1	2021-09-06 18:19:03	6.15	56.64	-1.81
136	T1	2021-09-06 18:24:03	5.90	62.40	-0.73
137	T1	2021-09-06 18:29:03	6.43	68.99	1.16
138	T1	2021-09-06 18:34:03	6.84	73.33	2.41
139	T1	2021-09-06 18:39:03	7.19	81.43	4.24
140	T1	2021-09-06 18:44:03	5.85	55.33	-2.40
141	T1	2021-09-06 18:49:03	5.95	65.31	-0.05
142	T1	2021-09-06 18:54:03	5.85	56.08	-2.22
143	T1	2021-09-06 18:59:03	5.80	65.10	-0.24
144	T1	2021-09-06 19:04:03	6.17	63.11	-0.31
145	T1	2021-09-06 19:09:03	5.63	61.48	-1.19
146	T1	2021-09-06 19:14:03	6.08	68.10	0.65
147	T1	2021-09-06 19:19:03	5.68	57.29	-2.10
148	T1	2021-09-06 19:24:03	5.81	65.41	-0.17
149	T1	2021-09-06 19:29:03	6.23	65.61	0.27
150	T1	2021-09-06 19:34:03	5.50	60.23	-1.59
151	T1	2021-09-06 19:39:03	5.90	67.93	0.44
152	T1	2021-09-06 19:44:03	5.95	56.53	-2.03
153	T1	2021-09-06 19:49:03	5.62	63.70	-0.71
154	T1	2021-09-06 19:54:03	6.06	69.01	0.81
155	T1	2021-09-06 19:59:03	5.52	57.45	-2.21
156	T1	2021-09-06 20:04:03	5.80	66.01	-0.05
157	T1	2021-09-06 20:09:03	6.02	61.98	-0.70
158	T1	2021-09-06 20:14:03	5.54	62.87	-0.96
159	T1	2021-09-06 20:19:03	5.94	68.53	0.60
160	T1	2021-09-06 20:24:03	5.77	55.79	-2.37
161	T1	2021-09-06 20:29:03	5.63	64.78	-0.47
162	T1	2021-09-06 20:34:03	6.00	69.41	0.84
163	T1	2021-09-06 20:39:03	5.48	61.70	-1.28
164	T1	2021-09-06 20:44:03	5.79	69.14	0.58
165	T1	2021-09-06 20:49:03	5.96	62.06	-0.75
166	T1	2021-09-06 20:54:03	5.52	64.26	-0.68
167	T1	2021-09-06 20:59:03	5.85	69.77	0.76
168	T1	2021-09-06 21:04:03	5.69	58.41	-1.82
169	T1	2021-09-06 21:09:03	5.52	65.89	-0.34
170	T1	2021-09-06 21:14:03	5.92	70.86	1.04
171	T1	2021-09-06 21:19:03	5.39	60.18	-1.70
172	T1	2021-09-06 21:24:03	5.60	67.66	0.09
173	T1	2021-09-06 21:29:03	5.95	71.59	1.21
174	T1	2021-09-06 21:34:03	5.38	60.25	-1.69
175	T1	2021-09-06 21:39:03	5.59	67.79	0.11
176	T1	2021-09-06 21:44:03	5.94	71.78	1.24
177	T1	2021-09-06 21:49:03	5.38	60.22	-1.70
178	T1	2021-09-06 21:54:03	5.61	68.45	0.26
179	T1	2021-09-06 21:59:03	5.91	71.81	1.22
180	T1	2021-09-06 22:04:03	5.34	60.97	-1.58
181	T1	2021-09-06 22:09:03	5.62	68.76	0.34
182	T1	2021-09-06 22:14:03	5.93	72.05	1.28
183	T1	2021-09-06 22:19:03	5.26	61.95	-1.43
184	T1	2021-09-06 22:24:03	5.53	69.39	0.38
185	T1	2021-09-06 22:29:03	5.85	71.44	1.09
186	T1	2021-09-06 22:34:03	5.23	62.33	-1.38
187	T1	2021-09-06 22:39:03	5.52	69.48	0.39
188	T1	2021-09-06 22:44:03	5.83	72.84	1.34
189	T1	2021-09-06 22:49:03	5.24	61.22	-1.61
190	T1	2021-09-06 22:54:03	5.42	69.16	0.23
191	T1	2021-09-06 22:59:03	5.71	72.84	1.23
192	T2	2021-09-06 23:04:03	5.23	61.97	-1.46
193	T2	2021-09-06 23:09:03	5.38	70.14	0.38
194	T2	2021-09-06 23:14:03	5.69	74.27	1.48
195	T2	2021-09-06 23:19:03	5.41	59.71	-1.79
196	T2	2021-09-06 23:24:03	5.30	71.15	0.50
197	T2	2021-09-06 23:29:03	5.66	75.77	1.73
198	T2	2021-09-06 23:34:03	5.37	62.47	-1.21
199	T2	2021-09-06 23:39:03	5.13	69.02	-0.07
200	T2	2021-09-06 23:44:03	5.47	74.01	1.21
201	T2	2021-09-06 23:49:03	5.68	70.91	0.83
202	T2	2021-09-06 23:54:03	5.15	64.47	-1.00
203	T2	2021-09-06 23:59:03	5.41	72.13	0.80
204	T2	2021-09-07 00:04:03	5.67	72.73	1.17
205	T2	2021-09-07 00:09:03	5.18	64.32	-1.00
206	T2	2021-09-07 00:14:03	5.40	71.00	0.57
207	T2	2021-09-07 00:19:03	5.62	74.31	1.41
208	T2	2021-09-07 00:24:03	5.43	60.71	-1.54
209	T2	2021-09-07 00:29:03	5.25	67.92	-0.18
210	T2	2021-09-07 00:34:03	5.52	73.30	1.13
211	T2	2021-09-07 00:39:03	5.74	76.85	2.00
212	T2	2021-09-07 00:44:03	5.93	78.53	2.49
213	T2	2021-09-07 00:49:03	6.09	79.92	2.89
214	T2	2021-09-07 00:54:03	6.22	86.74	4.18
215	T2	2021-09-07 00:59:03	5.32	64.06	-0.92
216	T2	2021-09-07 01:04:03	5.25	72.26	0.67
217	T2	2021-09-07 01:09:03	5.52	70.50	0.59
218	T2	2021-09-07 01:14:03	5.06	69.50	-0.05
219	T2	2021-09-07 01:19:03	5.35	74.42	1.17
220	T2	2021-09-07 01:24:03	5.36	64.30	-0.83
221	T2	2021-09-07 01:29:03	5.06	69.97	0.04
222	T2	2021-09-07 01:34:03	5.35	74.61	1.21
223	T2	2021-09-07 01:39:03	5.52	71.29	0.74
224	T2	2021-09-07 01:44:03	4.87	66.81	-0.78
225	T2	2021-09-07 01:49:03	5.08	72.86	0.62
226	T2	2021-09-07 01:54:03	5.37	76.03	1.49
227	T2	2021-09-07 01:59:03	5.26	62.23	-1.37
228	T2	2021-09-07 02:04:03	5.04	69.67	-0.04
229	T2	2021-09-07 02:09:03	5.25	74.22	1.04
230	T2	2021-09-07 02:14:03	5.48	76.32	1.65
231	T2	2021-09-07 02:19:03	5.02	64.74	-1.06
232	T2	2021-09-07 02:24:03	5.08	71.36	0.33
233	T2	2021-09-07 02:29:03	5.35	74.90	1.26
234	T2	2021-09-07 02:34:03	5.50	71.80	0.82
235	T2	2021-09-07 02:39:03	4.96	68.09	-0.42
236	T2	2021-09-07 02:44:03	5.16	73.41	0.80
237	T2	2021-09-07 02:49:03	5.41	75.81	1.49
238	T2	2021-09-07 02:54:03	5.10	62.75	-1.41
239	T2	2021-09-07 02:59:03	4.98	70.28	0.03
240	T2	2021-09-07 03:04:03	5.21	74.02	0.97
241	T2	2021-09-07 03:09:03	5.43	76.39	1.62
242	T2	2021-09-07 03:14:03	4.95	64.49	-1.18
243	T2	2021-09-07 03:19:03	5.00	71.02	0.19
244	T2	2021-09-07 03:24:03	5.22	74.75	1.11
245	T2	2021-09-07 03:29:03	5.38	76.86	1.66
246	T2	2021-09-07 03:34:03	4.87	65.95	-0.95
247	T2	2021-09-07 03:39:03	5.02	72.26	0.44
248	T2	2021-09-07 03:44:03	5.20	75.28	1.19
249	T2	2021-09-07 03:49:03	5.40	77.17	1.73
250	T2	2021-09-07 03:54:03	4.81	65.93	-1.01
251	T2	2021-09-07 03:59:03	4.95	72.39	0.41
252	T2	2021-09-07 04:04:03	5.20	75.36	1.20
253	T2	2021-09-07 04:09:03	5.39	77.26	1.74
254	T2	2021-09-07 04:14:03	4.97	63.29	-1.41
255	T2	2021-09-07 04:19:03	4.87	70.92	0.04
256	T2	2021-09-07 04:24:03	5.10	74.93	1.03
257	T2	2021-09-07 04:29:03	5.28	76.90	1.57
258	T2	2021-09-07 04:34:03	5.15	63.83	-1.13
259	T2	2021-09-07 04:39:03	4.78	69.53	-0.31
260	T2	2021-09-07 04:44:03	4.98	74.10	0.76
261	T2	2021-09-07 04:49:03	5.21	76.37	1.40
262	T2	2021-09-07 04:54:03	5.32	78.10	1.82
263	T2	2021-09-07 04:59:03	4.74	67.20	-0.82
264	T2	2021-09-07 05:04:03	4.90	73.17	0.50
265	T2	2021-09-07 05:09:03	5.10	75.86	1.20
266	T2	2021-09-07 05:14:03	5.23	77.47	1.62
267	T2	2021-09-07 05:19:03	4.92	64.85	-1.13
268	T2	2021-09-07 05:24:03	4.76	71.37	0.03
269	T2	2021-09-07 05:29:03	4.97	75.62	1.03
270	T2	2021-09-07 05:34:03	5.17	78.33	1.71
271	T2	2021-09-07 05:39:03	5.28	79.72	2.07
272	T2	2021-09-07 05:44:03	4.68	67.99	-0.71
273	T2	2021-09-07 05:49:03	4.80	73.67	0.50
274	T2	2021-09-07 05:54:03	5.07	76.09	1.21
275	T2	2021-09-07 05:59:03	5.18	78.00	1.66
276	T2	2021-09-07 06:04:03	5.20	71.67	0.51
277	T2	2021-09-07 06:09:03	4.68	69.97	-0.32
278	T2	2021-09-07 06:14:03	4.87	75.13	0.84
279	T2	2021-09-07 06:19:03	5.03	77.27	1.39
280	T2	2021-09-07 06:24:03	5.17	78.86	1.81
281	T2	2021-09-07 06:29:03	4.71	67.08	-0.88
282	T2	2021-09-07 06:34:03	4.73	73.28	0.36
283	T2	2021-09-07 06:39:03	4.94	76.54	1.17
284	T2	2021-09-07 06:44:03	5.08	78.50	1.66
285	T2	2021-09-07 06:49:03	5.06	68.72	-0.21
286	T2	2021-09-07 06:54:03	4.63	71.12	-0.15
287	T2	2021-09-07 06:59:03	4.84	75.70	0.92
288	T2	2021-09-07 07:04:03	5.00	78.06	1.49
289	T2	2021-09-07 07:09:03	5.15	79.62	1.92
290	T2	2021-09-07 07:14:03	5.04	67.65	-0.44
291	T2	2021-09-07 07:19:03	4.62	71.86	-0.01
292	T2	2021-09-07 07:24:03	4.79	75.92	0.91
293	T2	2021-09-07 07:29:03	4.96	77.91	1.44
294	T2	2021-09-07 07:34:03	5.12	79.68	1.91
295	T2	2021-09-07 07:39:03	4.79	65.80	-1.06
296	T2	2021-09-07 07:44:03	4.66	72.67	0.18
297	T2	2021-09-07 07:49:03	4.81	76.47	1.03
298	T2	2021-09-07 07:54:03	4.97	78.47	1.55
299	T2	2021-09-07 07:59:03	5.11	79.88	1.93
300	T2	2021-09-07 08:04:03	5.15	75.56	1.19
301	T2	2021-09-07 08:09:03	4.47	68.78	-0.76
302	T2	2021-09-07 08:14:03	4.51	74.53	0.39
303	T2	2021-09-07 08:19:03	4.74	77.43	1.13
304	T2	2021-09-07 08:24:03	4.91	79.07	1.59
305	T2	2021-09-07 08:29:03	5.04	80.45	1.96
306	T2	2021-09-07 08:34:03	5.08	75.31	1.08
307	T2	2021-09-07 08:39:03	4.52	71.18	-0.24
308	T2	2021-09-07 08:44:03	4.73	76.03	0.87
309	T2	2021-09-07 08:49:03	4.84	78.21	1.38
310	T2	2021-09-07 08:54:03	4.96	80.01	1.81
311	T2	2021-09-07 08:59:03	5.07	81.15	2.11
312	T3	2021-09-07 09:04:03	4.63	66.99	-0.97
313	T3	2021-09-07 09:09:03	4.56	73.88	0.31
314	T3	2021-09-07 09:14:03	4.76	77.11	1.10
315	T3	2021-09-07 09:19:03	4.94	79.09	1.63
316	T3	2021-09-07 09:24:03	5.00	75.54	1.04
317	T3	2021-09-07 09:29:03	4.49	70.16	-0.47
318	T3	2021-09-07 09:34:03	4.64	75.85	0.75
319	T3	2021-09-07 09:39:03	4.76	78.06	1.27
320	T3	2021-09-07 09:44:03	4.92	79.84	1.74
321	T3	2021-09-07 09:49:03	5.02	81.15	2.06
322	T3	2021-09-07 09:54:03	4.94	75.05	0.90
323	T3	2021-09-07 09:59:03	4.42	69.83	-0.60
324	T3	2021-09-07 10:04:03	4.54	74.84	0.47
325	T3	2021-09-07 10:09:03	4.71	77.32	1.08
326	T3	2021-09-07 10:14:03	4.82	80.66	1.79
327	T3	2021-09-07 10:19:03	4.77	69.79	-0.27
328	T3	2021-09-07 10:24:03	4.46	72.74	0.00
329	T3	2021-09-07 10:29:03	4.58	76.42	0.79
330	T3	2021-09-07 10:34:03	4.76	78.28	1.31
331	T3	2021-09-07 10:39:03	4.81	79.89	1.64
332	T3	2021-09-07 10:44:03	4.90	80.96	1.91
333	T3	2021-09-07 10:49:03	4.95	81.71	2.09
334	T3	2021-09-07 10:54:03	4.42	68.95	-0.78
335	T3	2021-09-07 10:59:03	4.47	74.60	0.36
336	T3	2021-09-07 11:04:03	4.64	76.94	0.95
337	T3	2021-09-07 11:09:03	4.78	78.63	1.39
338	T3	2021-09-07 11:14:03	4.84	80.09	1.71
339	T3	2021-09-07 11:19:03	4.94	81.01	1.96
340	T3	2021-09-07 11:24:03	4.58	66.58	-1.10
341	T3	2021-09-07 11:29:03	4.41	73.42	0.07
342	T3	2021-09-07 11:34:03	4.56	76.76	0.83
343	T3	2021-09-07 11:39:03	4.61	72.78	0.15
344	T3	2021-09-07 11:44:03	3.92	69.12	-1.22
345	T3	2021-09-07 11:49:03	3.42	66.16	-2.29
346	T3	2021-09-07 11:54:03	2.90	62.00	-3.65
347	T3	2021-09-07 11:59:03	2.46	60.54	-4.39
348	T3	2021-09-07 12:04:03	2.20	63.94	-3.92
349	T3	2021-09-07 12:09:03	2.17	63.53	-4.02
350	T3	2021-09-07 12:14:03	1.98	61.27	-4.69
351	T3	2021-09-07 12:19:03	1.73	62.09	-4.74
352	T3	2021-09-07 12:24:03	1.72	63.61	-4.43
353	T3	2021-09-07 12:29:03	1.57	61.69	-4.98
354	T3	2021-09-07 12:34:03	1.39	60.47	-5.42
355	T3	2021-09-07 12:39:03	1.28	62.24	-5.14
356	T3	2021-09-07 12:44:03	1.29	62.14	-5.15
357	T3	2021-09-07 12:49:03	1.13	59.82	-5.80
358	T3	2021-09-07 12:54:03	0.94	60.46	-5.85
359	T3	2021-09-07 12:59:03	0.93	61.08	-5.72
360	T3	2021-09-07 13:04:03	0.91	62.70	-5.40
361	T3	2021-09-07 13:09:03	1.49	68.13	-3.75
362	T3	2021-09-07 13:14:03	1.97	71.99	-2.54
363	T3	2021-09-07 13:19:03	2.36	74.14	-1.77
364	T3	2021-09-07 13:24:03	2.64	75.61	-1.24
365	T3	2021-09-07 13:29:03	2.82	76.88	-0.83
366	T3	2021-09-07 13:34:03	2.96	77.93	-0.51
367	T3	2021-09-07 13:39:03	3.06	78.97	-0.22
368	T3	2021-09-07 13:44:03	3.17	79.76	0.02
369	T3	2021-09-07 13:49:03	3.26	80.49	0.23
370	T3	2021-09-07 13:54:03	3.31	81.17	0.40
371	T3	2021-09-07 13:59:03	3.34	81.77	0.53
372	T3	2021-09-07 14:04:03	3.43	82.50	0.74
373	T3	2021-09-07 14:09:03	3.49	82.89	0.86
374	T3	2021-09-07 14:14:03	3.53	83.29	0.96
375	T3	2021-09-07 14:19:03	3.59	83.63	1.08
376	T3	2021-09-07 14:24:03	3.65	83.94	1.20
377	T3	2021-09-07 14:29:03	3.64	84.26	1.24
378	T3	2021-09-07 14:34:03	3.72	84.54	1.36
379	T3	2021-09-07 14:39:03	3.75	84.90	1.45
380	T3	2021-09-07 14:44:03	3.78	85.11	1.52
381	T3	2021-09-07 14:49:03	3.78	85.35	1.55
382	T3	2021-09-07 14:54:03	3.83	85.72	1.66
383	T3	2021-09-07 14:59:03	3.85	85.76	1.69
384	T3	2021-09-07 15:04:03	3.88	86.03	1.76
385	T3	2021-09-07 15:09:03	3.89	86.08	1.78
386	T3	2021-09-07 15:14:03	3.92	86.41	1.86
387	T3	2021-09-07 15:19:03	3.94	86.57	1.91
388	T3	2021-09-07 15:24:03	4.00	86.82	2.00
389	T3	2021-09-07 15:29:03	3.99	87.45	2.10
390	T3	2021-09-07 15:34:03	4.06	87.66	2.20
391	T3	2021-09-07 15:39:03	4.08	88.80	2.41
392	T3	2021-09-07 15:44:03	4.08	89.02	2.44
393	T3	2021-09-07 15:49:03	4.16	90.64	2.77
394	T3	2021-09-07 15:54:03	4.19	91.72	2.97
395	T3	2021-09-07 15:59:03	4.22	90.57	2.82
396	T3	2021-09-07 16:04:03	4.21	89.91	2.71
397	T3	2021-09-07 16:09:03	4.24	90.56	2.84
398	T3	2021-09-07 16:14:03	4.23	91.51	2.98
399	T3	2021-09-07 16:19:03	3.87	78.76	0.52
400	T3	2021-09-07 16:24:03	3.77	82.87	1.13
401	T3	2021-09-07 16:29:03	3.85	84.46	1.47
402	T3	2021-09-07 16:34:03	3.88	85.31	1.64
403	T3	2021-09-07 16:39:03	3.98	85.96	1.84
404	T3	2021-09-07 16:44:03	4.03	88.46	2.30
405	T3	2021-09-07 16:49:03	4.08	89.02	2.44
406	T3	2021-09-07 16:54:03	4.15	89.31	2.55
407	T3	2021-09-07 16:59:03	4.19	89.74	2.66
408	T3	2021-09-07 17:04:03	4.23	89.97	2.74
409	T3	2021-09-07 17:09:03	4.28	90.50	2.86
410	T3	2021-09-07 17:14:03	4.09	82.45	1.38
411	T3	2021-09-07 17:19:03	3.71	79.25	0.45
412	T3	2021-09-07 17:24:03	3.78	82.74	1.12
413	T3	2021-09-07 17:29:03	3.87	84.44	1.49
414	T3	2021-09-07 17:34:03	3.94	85.72	1.77
415	T3	2021-09-07 17:39:03	4.00	86.69	1.98
416	T3	2021-09-07 17:44:03	4.05	87.32	2.14
417	T3	2021-09-07 17:49:03	4.13	87.65	2.26
418	T3	2021-09-07 17:54:03	4.13	88.01	2.32
419	T3	2021-09-07 17:59:03	4.16	88.37	2.41
420	T3	2021-09-07 18:04:03	4.20	88.90	2.54
421	T3	2021-09-07 18:09:03	4.24	88.88	2.58
422	T3	2021-09-07 18:14:03	4.22	88.91	2.56
423	T3	2021-09-07 18:19:03	4.23	89.02	2.59
424	T3	2021-09-07 18:24:03	4.26	89.13	2.63
425	T3	2021-09-07 18:29:03	4.27	89.31	2.67
426	T3	2021-09-07 18:34:03	4.29	89.31	2.69
427	T3	2021-09-07 18:39:03	4.29	89.51	2.72
428	T3	2021-09-07 18:44:03	4.01	82.56	1.31
429	T3	2021-09-07 18:49:03	3.69	84.36	1.30
430	T3	2021-09-07 18:54:03	3.78	86.37	1.72
431	T3	2021-09-07 18:59:03	3.88	86.87	1.90
432	Quartering	2021-09-07 19:04:03	3.97	87.44	2.07
433	Quartering	2021-09-07 19:09:03	4.02	87.98	2.21
434	Quartering	2021-09-07 19:14:03	4.06	88.19	2.29
435	Quartering	2021-09-07 19:19:03	4.14	88.61	2.43
436	Quartering	2021-09-07 19:24:03	4.18	88.97	2.53
437	Quartering	2021-09-07 19:29:03	4.17	89.19	2.55
438	Quartering	2021-09-07 19:34:03	4.18	89.55	2.62
439	Quartering	2021-09-07 19:39:03	3.79	78.38	0.38
440	Quartering	2021-09-07 19:44:03	3.80	83.38	1.25
441	Quartering	2021-09-07 19:49:03	3.99	82.85	1.34
442	Quartering	2021-09-07 19:54:03	4.08	81.88	1.27
443	Quartering	2021-09-07 19:59:03	4.16	81.21	1.23
444	Quartering	2021-09-07 20:04:03	4.21	81.05	1.25
445	Quartering	2021-09-07 20:09:03	4.26	81.47	1.37
446	Quartering	2021-09-07 20:14:03	4.28	81.94	1.47
447	Quartering	2021-09-07 20:19:03	4.34	82.82	1.68
448	Quartering	2021-09-07 20:24:03	4.38	83.63	1.86
449	Quartering	2021-09-07 20:29:03	4.03	71.07	-0.73
450	Quartering	2021-09-07 20:34:03	3.84	72.85	-0.58
451	Quartering	2021-09-07 20:39:03	3.94	74.26	-0.22
452	Quartering	2021-09-07 20:44:03	4.05	75.28	0.08
453	Quartering	2021-09-07 20:49:03	4.14	76.28	0.34
454	Quartering	2021-09-07 20:54:03	4.20	76.52	0.45
455	Quartering	2021-09-07 20:59:03	4.24	76.82	0.54
456	Quartering	2021-09-07 21:04:03	4.33	77.19	0.69
457	Quartering	2021-09-07 21:09:03	4.37	77.84	0.85
458	Quartering	2021-09-07 21:14:03	4.39	78.41	0.97
459	Quartering	2021-09-07 21:19:03	4.44	78.86	1.09
460	Quartering	2021-09-07 21:24:03	4.13	69.14	-1.02
461	Quartering	2021-09-07 21:29:03	3.90	69.95	-1.08
462	Quartering	2021-09-07 21:34:03	3.95	71.79	-0.67
463	Quartering	2021-09-07 21:39:03	4.15	84.97	1.85
464	Quartering	2021-09-07 21:44:03	4.03	74.83	-0.03
465	Quartering	2021-09-07 21:49:03	4.03	84.80	1.71
466	Quartering	2021-09-07 21:54:03	4.33	90.87	2.97
467	Quartering	2021-09-07 21:59:03	3.99	78.12	0.52
468	Quartering	2021-09-07 22:04:03	4.20	90.02	2.71
469	Quartering	2021-09-07 22:09:03	4.09	75.59	0.17
470	Quartering	2021-09-07 22:14:03	3.94	78.44	0.54
471	Quartering	2021-09-07 22:19:03	4.15	83.95	1.68
472	Quartering	2021-09-07 22:24:03	4.31	86.42	2.25
473	Quartering	2021-09-07 22:29:03	4.41	87.43	2.50
474	Quartering	2021-09-07 22:34:03	4.48	88.82	2.80
475	Quartering	2021-09-07 22:39:03	4.02	76.29	0.23
476	Quartering	2021-09-07 22:44:03	4.01	79.29	0.75
477	Quartering	2021-09-07 22:49:03	4.10	81.62	1.25
478	Quartering	2021-09-07 22:54:03	4.27	83.67	1.75
479	Quartering	2021-09-07 22:59:03	4.35	85.00	2.06
480	Quartering	2021-09-07 23:04:03	4.42	86.34	2.34
481	Quartering	2021-09-07 23:09:03	4.44	87.10	2.48
482	Quartering	2021-09-07 23:14:03	4.51	87.59	2.64
483	Quartering	2021-09-07 23:19:03	4.33	78.61	0.95
484	Quartering	2021-09-07 23:24:03	3.92	77.12	0.28
485	Quartering	2021-09-07 23:29:03	4.03	79.72	0.85
486	Quartering	2021-09-07 23:34:03	4.15	82.15	1.38
487	Quartering	2021-09-07 23:39:03	4.22	83.66	1.71
488	Quartering	2021-09-07 23:44:03	4.33	84.45	1.94
489	Quartering	2021-09-07 23:49:03	4.38	85.25	2.13
490	Quartering	2021-09-07 23:54:03	4.45	86.29	2.36
491	Quartering	2021-09-07 23:59:03	4.49	86.40	2.42
492	Quartering	2021-09-08 00:04:03	4.26	74.16	0.07
493	Quartering	2021-09-08 00:09:03	3.92	76.64	0.20
494	Quartering	2021-09-08 00:14:03	4.04	79.17	0.76
495	Quartering	2021-09-08 00:19:03	4.14	80.91	1.16
496	Quartering	2021-09-08 00:24:03	4.27	82.81	1.61
497	Quartering	2021-09-08 00:29:03	4.33	83.79	1.83
498	Quartering	2021-09-08 00:34:03	4.37	84.85	2.05
499	Quartering	2021-09-08 00:39:03	4.22	72.75	-0.23
500	Quartering	2021-09-08 00:44:03	3.93	75.66	0.03
501	Quartering	2021-09-08 00:49:03	4.02	78.11	0.55
502	Quartering	2021-09-08 00:54:03	4.15	80.07	1.02
503	Quartering	2021-09-08 00:59:03	4.23	81.51	1.35
504	Quartering	2021-09-08 01:04:03	4.29	82.89	1.64
505	Quartering	2021-09-08 01:09:03	4.33	83.79	1.83
506	Quartering	2021-09-08 01:14:03	4.39	85.08	2.11
507	Quartering	2021-09-08 01:19:03	4.42	85.56	2.21
508	Quartering	2021-09-08 01:24:03	3.28	63.35	-3.01
509	Quartering	2021-09-08 01:29:03	2.00	60.14	-4.91
510	Quartering	2021-09-08 01:34:03	1.21	59.16	-5.88
511	Quartering	2021-09-08 01:39:03	0.67	61.01	-5.98
512	Quartering	2021-09-08 01:44:03	0.45	62.44	-5.89
513	Quartering	2021-09-08 01:49:03	0.17	60.09	-6.65
514	Quartering	2021-09-08 01:54:03	-0.17	60.11	-6.97
515	Quartering	2021-09-08 01:59:03	-0.28	62.69	-6.53
516	Quartering	2021-09-08 02:04:03	-0.36	61.84	-6.78
517	Quartering	2021-09-08 02:09:03	-0.46	64.92	-6.25
518	Quartering	2021-09-08 02:14:03	-0.34	65.74	-5.96
519	Quartering	2021-09-08 02:19:03	-0.44	61.61	-6.91
520	Quartering	2021-09-08 02:24:03	-0.75	59.41	-7.67
521	Quartering	2021-09-08 02:29:03	-0.84	62.29	-7.14
522	Quartering	2021-09-08 02:34:03	-0.95	60.01	-7.73
523	Quartering	2021-09-08 02:39:03	-1.12	59.70	-7.95
524	Quartering	2021-09-08 02:44:03	-1.18	63.54	-7.21
525	Quartering	2021-09-08 02:49:03	-1.14	62.34	-7.42
526	Quartering	2021-09-08 02:54:03	-1.32	60.42	-7.99
527	Quartering	2021-09-08 02:59:03	-1.44	60.07	-8.18
528	Quartering	2021-09-08 03:04:03	-1.41	61.26	-7.90
529	Quartering	2021-09-08 03:09:03	-1.49	60.79	-8.08
530	Quartering	2021-09-08 03:14:03	-1.53	62.88	-7.67
531	Quartering	2021-09-08 03:19:03	-1.40	64.26	-7.27
532	Quartering	2021-09-08 03:24:03	-1.55	59.19	-8.47
533	Quartering	2021-09-08 03:29:03	-1.78	58.89	-8.76
534	Quartering	2021-09-08 03:34:03	-1.91	59.33	-8.78
535	Quartering	2021-09-08 03:39:03	-1.85	64.11	-7.73
536	Quartering	2021-09-08 03:44:03	-1.64	64.32	-7.49
537	Quartering	2021-09-08 03:49:03	-1.73	61.58	-8.14
538	Quartering	2021-09-08 03:54:03	-1.90	60.04	-8.62
539	Quartering	2021-09-08 03:59:03	-1.99	62.11	-8.27
540	Quartering	2021-09-08 04:04:03	-2.09	60.29	-8.75
541	Quartering	2021-09-08 04:09:03	-2.06	63.30	-8.10
542	Quartering	2021-09-08 04:14:03	-1.92	65.06	-7.61
543	Quartering	2021-09-08 04:19:03	-1.88	63.78	-7.83
544	Quartering	2021-09-08 04:24:03	-1.98	61.66	-8.35
545	Quartering	2021-09-08 04:29:03	-2.12	60.65	-8.70
546	Quartering	2021-09-08 04:34:03	-2.21	61.23	-8.67
547	Quartering	2021-09-08 04:39:03	-2.26	61.73	-8.60
548	Quartering	2021-09-08 04:44:03	-2.30	61.07	-8.78
549	Quartering	2021-09-08 04:49:03	-2.27	62.90	-8.37
550	Quartering	2021-09-08 04:54:03	-2.29	63.04	-8.36
551	Quartering	2021-09-08 04:59:03	-2.07	64.56	-7.85
552	Quartering	2021-09-08 05:04:03	-1.42	68.06	-6.55
553	Quartering	2021-09-08 05:09:03	-0.87	70.94	-5.48
554	Quartering	2021-09-08 05:14:03	-0.50	73.50	-4.65
555	Quartering	2021-09-08 05:19:03	-0.22	75.63	-4.00
556	Quartering	2021-09-08 05:24:03	-0.01	77.28	-3.51
557	Quartering	2021-09-08 05:29:03	0.14	78.78	-3.11
558	Quartering	2021-09-08 05:34:03	0.28	79.84	-2.79
559	Quartering	2021-09-08 05:39:03	0.38	81.56	-2.40
560	Quartering	2021-09-08 05:44:03	0.49	82.69	-2.11
561	Quartering	2021-09-08 05:49:03	0.55	83.47	-1.92
562	Quartering	2021-09-08 05:54:03	0.61	84.04	-1.78
563	Quartering	2021-09-08 05:59:03	0.72	84.40	-1.61
564	Quartering	2021-09-08 06:04:03	0.73	85.22	-1.47
565	Quartering	2021-09-08 06:09:03	0.79	85.99	-1.29
566	Quartering	2021-09-08 06:14:03	0.87	86.30	-1.16
567	Quartering	2021-09-08 06:19:03	0.88	86.72	-1.09
568	Quartering	2021-09-08 06:24:03	0.92	87.14	-0.98
569	Quartering	2021-09-08 06:29:03	1.04	93.01	0.03
570	Quartering	2021-09-08 06:34:03	1.45	95.56	0.81
571	Quartering	2021-09-08 06:39:03	1.69	96.21	1.15
572	Quartering	2021-09-08 06:44:03	1.80	96.22	1.26
573	Quartering	2021-09-08 06:49:03	1.73	96.04	1.17
574	Quartering	2021-09-08 06:54:03	1.80	96.85	1.35
575	Quartering	2021-09-08 06:59:03	2.03	97.13	1.63
576	Quartering	2021-09-08 07:04:03	2.14	97.63	1.80
577	Quartering	2021-09-08 07:09:03	2.29	97.84	1.99
578	Quartering	2021-09-08 07:14:03	2.13	97.20	1.73
579	Quartering	2021-09-08 07:19:03	1.99	96.84	1.54
580	Quartering	2021-09-08 07:24:03	1.88	96.72	1.42
581	Quartering	2021-09-08 07:29:03	1.86	97.33	1.48
582	Quartering	2021-09-08 07:34:03	2.19	98.25	1.94
583	Quartering	2021-09-08 07:39:03	2.41	98.65	2.22
584	Quartering	2021-09-08 07:44:03	2.60	98.97	2.46
585	Quartering	2021-09-08 07:49:03	2.71	98.81	2.54
586	Quartering	2021-09-08 07:54:03	2.55	98.32	2.31
587	Quartering	2021-09-08 07:59:03	2.47	98.07	2.20
588	Quartering	2021-09-08 08:04:03	2.36	97.88	2.05
589	Quartering	2021-09-08 08:09:03	2.36	97.95	2.07
590	Quartering	2021-09-08 08:14:03	2.47	99.34	2.38
591	Quartering	2021-09-08 08:19:03	2.97	99.71	2.93
592	Quartering	2021-09-08 08:24:03	2.96	99.37	2.87
593	Quartering	2021-09-08 08:29:03	2.98	99.32	2.88
594	Quartering	2021-09-08 08:34:03	3.04	99.44	2.96
595	Quartering	2021-09-08 08:39:03	3.19	99.77	3.16
596	Quartering	2021-09-08 08:44:03	3.35	99.95	3.35
597	Quartering	2021-09-08 08:49:03	3.44	99.85	3.42
598	Quartering	2021-09-08 08:54:03	3.40	99.74	3.36
599	Quartering	2021-09-08 08:59:03	3.47	99.86	3.45
600	Quartering	2021-09-08 09:04:03	3.56	99.99	3.56
601	Quartering	2021-09-08 09:09:03	3.67	100.00	3.67
602	Quartering	2021-09-08 09:14:03	3.63	99.80	3.61
603	Quartering	2021-09-08 09:19:03	3.67	99.89	3.65
604	Quartering	2021-09-08 09:24:03	3.72	99.93	3.71
605	Quartering	2021-09-08 09:29:03	3.72	99.86	3.70
606	Quartering	2021-09-08 09:34:03	3.74	99.82	3.72
607	Quartering	2021-09-08 09:39:03	3.77	99.85	3.75
608	Quartering	2021-09-08 09:44:03	3.83	99.88	3.81
609	Quartering	2021-09-08 09:49:03	3.83	99.84	3.80
610	Quartering	2021-09-08 09:54:03	3.87	99.83	3.85
611	Quartering	2021-09-08 09:59:03	3.94	99.95	3.94
612	Quartering	2021-09-08 10:04:03	4.00	99.94	3.99
613	Quartering	2021-09-08 10:09:03	4.03	99.98	4.03
614	Quartering	2021-09-08 10:14:03	4.12	99.92	4.11
615	Quartering	2021-09-08 10:19:03	4.15	99.98	4.15
616	Quartering	2021-09-08 10:24:03	4.19	99.98	4.19
617	Quartering	2021-09-08 10:29:03	4.23	100.00	4.24
618	Quartering	2021-09-08 10:34:03	4.29	100.00	4.29
619	Quartering	2021-09-08 10:39:03	4.33	100.00	4.33
620	Quartering	2021-09-08 10:44:03	4.42	100.00	4.42
621	Quartering	2021-09-08 10:49:03	4.45	100.00	4.45
622	Quartering	2021-09-08 10:54:03	4.52	100.00	4.52
623	Quartering	2021-09-08 10:59:03	4.54	99.98	4.54
624	Quartering	2021-09-08 11:04:03	4.57	99.93	4.56
625	Quartering	2021-09-08 11:09:03	4.67	100.00	4.68
626	Quartering	2021-09-08 11:14:03	5.39	100.00	5.40
627	Quartering	2021-09-08 11:19:03	5.80	100.00	5.80
628	Quartering	2021-09-08 11:24:03	6.08	100.00	6.08
629	Quartering	2021-09-08 11:29:03	6.38	100.00	6.38
630	Quartering	2021-09-08 11:34:03	6.27	100.00	6.28
631	Quartering	2021-09-08 11:39:03	6.10	100.00	6.10
632	Quartering	2021-09-08 11:44:03	6.49	100.00	6.49
633	Quartering	2021-09-08 11:49:03	6.79	100.00	6.79
634	Quartering	2021-09-08 11:54:03	7.10	100.00	7.10
635	Quartering	2021-09-08 11:59:03	7.46	100.00	7.47
636	Quartering	2021-09-08 12:04:03	7.88	100.00	7.89
637	Quartering	2021-09-08 12:09:03	8.03	100.00	8.04
638	Quartering	2021-09-08 12:14:03	8.05	100.00	8.06
639	Quartering	2021-09-08 12:19:03	8.06	100.00	8.07
640	Quartering	2021-09-08 12:24:03	8.06	100.00	8.07
641	Quartering	2021-09-08 12:29:03	7.96	100.00	7.96

## Sheet: Exp.2 Microbiologycal results
Microbiological results
Control chamber	MAO CFU/cm				E.coli CFU/cm				Coliforms CFU/cm
	T0	T1	T2	T3	T0	T1	T2	T3	T0	T1	T2	T3
1	55	3.75	300	300	1.19	0.01	0.01	0.01	0.01	0.01	0.01	0.01
2	40	1.06	300	300	0.56	0.01	0.01	0.01	0.01	0.01	0.01	0.01
3	4.31	17.5	300	300	0.25	0.01	0.01	0.01	0.01	0.01	0.01	0.01
4	16.25	2.25	300	300	0.19	0.01	0.01	0.01	0.01	0.01	0.01	0.01
5	20	300	15	300	0.5	0.01	0.01	0.01	0.12	0.01	0.01	0.01
6	17.5	2.31	11.25	300	0.62	0.01	0.01	0.01	0.12	0.01	0.01	0.01
7	3.12	26.25	300	300	0.06	0.01	0.01	0.01	0.06	0.01	0.01	0.01
8	1.87	5.31	300	300	0.01	0.01	0.01	0.06	0.01	0.01	0.01	0.01
9	1.37	26.25	32.5	23.75	0.01	0.01	0.01	0.01	0.01	0.01	0.01	0.01
10	1.93	300	25	4.18	0.01	0.01	0.01	0.01	0.01	0.01	0.01	0.01
11	2.31	300	21.25	13.75	0.01	0.01	0.01	0.01	0.01	0.01	0.01	0.01
12	2.18	4.75	300	3.12	0.01	0.01	0.01	0.01	0.01	0.01	0.01	0.01
13	20	15	300	1.43	0.01	0.01	0.01	0.01	0.01	0.01	0.01	0.01
14	1.94	47.5	300	1.25	0.01	0.01	0.01	0.01	0.01	0.01	0.01	0.01
15	1.12	300	300	2.5	0.06	0.01	0.01	0.01	0.06	0.01	0.01	0.01
16	2.5	4.62	300	1.43	0.31	0.01	0.01	0.01	0.31	0.01	0.01	0.01
17	30	0.87	300	2.68	0.19	0.01	0.01	0.01	0.06	0.01	0.01	0.01
18	17.5	300	25	300	0.12	0.01	0.01	0.01	0.01	0.01	0.01	0.01
19	3.37	1.31	26.25	300	0.01	0.31	0.01	0.01	0.01	0.01	0.01	0.01
20	17.5	1.93	28.75	32.5	0.01	0.01	0.01	0.01	0.01	0.01	0.01	0.01
21	13.75	3.62	25	300	0.19	0.01	0.01	0.01	0.19	0.01	0.01	0.01
22	22.5	1.06	25	36.25	0.01	0.01	0.12	0.01	0.01	0.01	0.01	0.01
23	1.62	1.31	300	42.5	0.01	0.01	0.01	0.01	0.01	0.01	0.01	0.01
24	23.75	15	300	35	0.06	0.01	0.12	0.01	0.01	0.01	0.01	0.01
25	1	300	300	31.25	0.01	0.01	0.31	0.01	0.01	0.01	0.01	0.01
Control chamber	MAO CFU/cm				E.coli CFU/cm				Coliforms CFU/cm
	T0	T1	T2	T3	T0	T1	T2	T3	T0	T1	T2	T3
1	26.25	6.18	25	300	0.06	0.01	0.01	0.01	0.01	0.01	0.01	0.01
2	3.31	1.06	13.75	300	0.01	0.01	0.01	0.01	0.01	0.01	0.01	0.01
3	4.81	2.5	25	300	0.01	0.01	0.01	0.01	0.01	0.01	0.01	0.01
4	1.62	33.75	15	300	0.01	0.01	0.01	0.01	0.01	0.01	0.01	0.01
5	3.06	0.56	15	300	0.01	0.01	0.01	0.01	0.01	0.01	0.01	0.01
6	5.19	3.5	16.25	300	0.01	0.01	0.01	0.01	0.01	0.01	0.01	0.01
7	2.5	4.12	11.25	300	0.01	0.01	0.01	0.01	0.01	0.01	0.01	0.01
8	1.31	3.06	15	300	0.01	0.01	0.01	0.01	0.01	0.01	0.01	0.01
9	12	4.81	15	35	0.01	0.01	0.01	0.01	0.01	0.01	0.01	0.01
10	2.25	3.81	300	300	0.01	0.01	0.01	0.01	0.01	0.01	0.01	0.01
11	1.62	16.25	10	0.5	0.01	0.01	0.01	0.01	0.01	0.01	0.01	0.01
12	1.87	4.75	12.5	0.68	0.01	0.01	0.01	0.01	0.01	0.01	0.01	0.01
13	6.44	2.25	13.75	2.12	0.01	0.01	0.01	0.01	0.01	0.01	0.01	0.01
14	16.25	2.56	13.75	1.43	0.01	0.01	0.01	0.01	0.01	0.01	0.01	0.01
15	1.31	1.19	20	0.37	0.01	0.01	0.01	0.01	0.01	0.01	0.01	0.01
16	5.56	2.5	16.25	0.37	0.01	0.01	0.01	0.01	0.01	0.01	0.01	0.01
17	11.25	2.5	13.75	1.06	0.01	0.01	0.01	0.01	0.01	0.01	0.01	0.01
18	25	1.87	25	0.18	0.01	0.06	0.01	0.01	0.01	0.01	0.01	0.01
19	2	4.83	20	0.06	0.01	0.01	0.01	0.01	0.01	0.01	0.01	0.01
20	32.5	1.56	16.25	0.06	0.31	0.01	0.01	0.01	0.01	0.01	0.01	0.01
21	32.5	300	20	42.5	0.01	0.01	0.01	0.01	0.01	0.01	0.01	0.01
22	2.81	23.75	15	300	0.25	0.01	0.01	0.01	0.01	0.01	0.01	0.01
23	2.31	17.5	300	300	0.01	0.01	0.01	0.01	0.01	0.01	0.01	0.01
24	3.82	32.5	300	300	0.01	0.01	0.01	0.01	0.01	0.01	0.01	0.01
25	0.69	13.75	28.75	300	0.01	0.01	0.01	0.01	0.01	0.01	0.01	0.01
